# Supplementary material for: Neutrophil-to-lymphocyte and neutrophil-to-platelet ratios for predicting 28-day mortality in sepsis: A retrospective cohort study
Source: PLoS One. 2026 May 13;21(5):e0348268. doi: 10.1371/journal.pone.0348268 (PMC13170955; doi:10.1371/journal.pone.0348268)
Supplement: S1 Dataset — This file contains the complete raw dataset used for all analyses, including baseline demographics, clinical characteristics, SOFA scores, Lac levels, and key parameters such as NLR, NPR, and PCT. These data support the validation of our findings and the generation of all figures and tables in the manuscript. (XLSX) [file pone.0348268.s001.xlsx]

## Sheet: S1 Dataset
	Gender(1 = male, 2 = female)	Age_in_years	Survival status（0 = survived, 1 = died）	Survival time（days）	Site of infection（1 = respiratory tract, 2 = urinary tract, 3 = abdominal, 4 = other sites）	Pathogen detected (0 = no, 1 = yes)	Gram-positive (0 = no, 1 = yes)	Gram-negative (0 = no, 1 = yes)	Fungi, viruses, or atypical pathogens (0 = no, 1 = yes)	Respiratory tract infection (0 = no, 1 = yes)	Urinary tract infection (0 = no, 1 = yes)	Abdominal infection (0 = no, 1 = yes)	Other infection (0 = no, 1 = yes)	Hypertension(0 = no, 1 = yes)	Cardiovascular disease (0 = no, 1 = yes)	Diabetes mellitus (0 = no, 1 = yes)	Cerebrovascular disease (0 = no, 1 = yes)	SOFA score	Lactate	WBC	NEUT	LYM	NLR	PLT	NPR	CRP	PCT	K	Na	GLU	BUN	Cr	ALT	AST	TBil	PT	Random variable for VIF calculation
1	1	87	1	9	1	1	0	0	1	1	0	0	0	1	0	0	0	6	1	11.4	7.9	1.3	6.08	205	0.039	5	0.062	4.12	125.6	8.1	4.26	96.3	14.3	17.8	25.6	12.6	0.139644
2	1	70	1	9	1	0	0	0	0	1	0	0	0	0	0	0	0	6	4.9	4.8	4.5	0.2	22.5	421	0.011	160	1.84	2.38	127.9	15.47	10.9	74.2	50.1	39.5	15.4	18.6	0.431302
3	1	84	0	12	1	1	0	1	0	1	0	0	0	0	0	0	1	8	3	11.9	9.8	1.6	6.13	115	0.085	61	0.194	4.72	138.8	4.6	13.26	150.3	11.4	22	27.4	12.3	0.612179
4	2	89	0	34	1	1	0	1	0	1	0	0	0	1	1	0	1	4	0.9	23.5	21.6	0.5	43.2	296	0.073	6	0.025	4.26	124.2	7.61	3.92	35.6	16	24.4	11.9	11.1	0.290753
5	1	79	0	29	1	1	1	1	1	1	0	0	0	0	1	1	1	2	0.8	10.6	8.6	1.1	7.82	554	0.016	47	0.063	4.31	136.3	7.98	6.39	43.2	29.4	29	13.1	12.4	0.155732
6	1	81	0	23	1	1	1	1	1	1	0	0	0	0	0	0	0	12	4.5	8.8	5.2	3.3	1.58	126	0.041	101	0.552	4.24	162.2	12.46	37.69	269.4	33.4	36.4	24.5	12.7	0.699504
7	1	77	1	8	1	0	0	0	0	1	0	0	0	0	0	0	0	12	9.1	6.6	5.7	0.6	9.5	493	0.012	112	1.28	4.84	138.6	9.9	16.36	214.5	6	54.1	43.4	13.8	0.346299
8	2	70	1	20	2	1	0	1	0	0	1	0	0	1	0	0	0	10	1.5	3.5	3.3	0.2	16.5	34	0.097	103	31.34	3.93	135.9	5.66	513.7	226.5	40.9	31.9	12.2	12.1	0.445639
9	1	70	0	12	1	1	1	1	1	1	0	0	0	0	0	0	1	10	2.3	18.4	16.8	0.9	18.67	261	0.064	66	0.253	4.69	123.1	6.95	5.02	75	6	20.7	10.7	12.9	0.052416
10	2	65	0	9	2	1	0	1	0	0	1	0	0	0	0	0	0	3	0.6	6	4.9	0.9	5.44	264	0.019	36	0.128	4.55	125.2	4.96	9.37	55.5	14.5	25.1	5.8	12.5	0.103202
11	1	90	1	27	2	0	0	0	0	0	1	0	0	1	0	1	0	12	3.3	6.7	6.5	0.1	65	119	0.055	7	47.11	3.36	139.3	6.4	14.45	105	36.6	49.1	20.5	17.8	0.141156
12	1	76	0	10	1	0	0	0	0	1	0	0	0	1	0	1	1	5	1.6	15	13.8	0.8	17.25	150	0.092	88	0.138	3.32	136.9	8.66	8.83	44.1	36.8	28.2	16.5	15.1	0.042938
13	1	91	0	24	1	1	1	1	0	1	0	0	0	1	0	0	0	9	0.7	8.3	7	0.8	8.75	70	0.1	111	0.107	3.94	145.5	7.59	14.37	87	16.3	24.2	12.7	13.8	0.621706
14	1	71	1	7	1	1	0	1	0	1	0	0	0	1	0	0	0	8	2.4	9.9	9.2	0.5	18.4	171	0.054	160	3.48	3.15	133.5	8.54	10.68	40.1	23.3	24.1	18.2	15.2	0.153592
15	1	77	1	11	1	1	0	1	0	1	0	0	0	0	0	0	0	11	3.8	13.1	11.8	0.8	14.75	108	0.109	97	8.88	5.38	131.5	3.96	48.61	609.8	700	1022.9	185.2	18.2	0.715214
16	2	76	0	10	2	0	0	0	0	0	1	0	0	0	0	0	0	4		9.1	8.1	0.3	27	113	0.072	48	0.425	3.14	136.5	6.43	5.28	69.6	9.1	17.8	18.1	14	0.928301
17	2	85	1	7	2	1	0	1	0	0	1	0	0	0	1	0	1	8	1.4	10.4	9	1.2	7.5	326	0.028	21	0.225	3.42	138	12.07	6.53	73	36	61.2	19	14.5	0.578133
18	2	78	0	50	1	1	0	1	0	1	0	0	0	1	0	1	1	5	0.8	13.7	12.3	1	12.3	422	0.029	92	1.55	3.38	133.1	8.05	5.16	47.1	10.6	15.5	12.1	12.3	0.261857
19	1	86	0	33	1	1	1	0	0	1	0	0	0	1	0	1	0	6	4.4	16.7	13.8	2.5	5.52	452	0.031	120	2.7	5.15	136.9	15.55	10.56	179.6	8.6	40.9	23.6	14.1	0.72483
20	1	70	1	14	3	1	0	1	0	0	0	1	0	1	0	1	1	5	5.6	8.9	7.6	0.8	9.5	409	0.019	90	26.8	3.27	133	15.06	29.46	325.5	48.6	38.9	12.6	17.1	0.0370919
21	2	74	0	26	1	0	0	0	0	1	0	0	0	1	0	1	1	9	2.5	20	17.2	1.8	9.56	327	0.053	119	0.271	3.82	152.5	41.13	29.55	264.7	13.2	27.1	15	12.9	0.100566
22	2	76	0	37	3	0	0	0	0	0	0	1	0	1	0	0	0	4	0.8	7.8	5.3	1.4	3.79	133	0.04	3	0.051	2.24	111.3	6.76	5.09	55.1	19.7	33.5	33.3	13.4	0.732645
23	1	92	0	53	2	1	1	0	0	0	1	0	0	0	0	0	1	8	1.6	19.6	17.5	1.5	11.67	182	0.096	160	2.4	3.97	149.1	8.92	13.18	107.9	26.2	23.1	29.3	14.2	0.225411
24	2	87	1	7	2	0	0	0	0	0	1	0	0	0	0	0	0	11	11.4	13.7	10.5	2.6	4.04	199	0.053	0.5	5.59	7.35	158.2	5.77	33.19	428.6	70.2	131	38.7	14.9	0.221421
25	1	83	1	7	3	1	1	0	0	0	0	1	0	1	1	1	0	11	18.7	26.1	22.8	2.1	10.86	210	0.109		5.15	5.71	144.9	4.5	22.18	1109.9	20.3	37.2	11.3	15.4	0.610088
26	2	83	0	23	3	1	0	1	0	0	0	1	0	1	0	0	1	8	0.8	11.6	10.6	0.7	15.14	105	0.101	160	100	3.08	137.4	10.14	14.89	120.3	210.3	144	93	14.3	0.953967
27	2	81	0	4	3	0	0	0	0	0	0	1	0	1	1	1	0	2	0.6	5.6	3.9	1.5	2.6	268	0.015	3	0.094	4.02	138.1	10.17	5.99	46	34.3	21.9	13.3	12.6	0.236901
28	2	88	0	20	2	1	1	0	0	0	1	0	0	0	0	0	0	4	1	10.1	8	1.7	4.71	218	0.037	5	0.109	2.41	158.8	5.51	11.2	67.8	31.3	32	19.7	11.6	0.338518
29	1	97	1	9	1	0	0	0	0	1	0	0	0	0	1	0	0	5	3.1	16	14.3	0.9	15.89	206	0.069	165	1.12	5.28	158.6	13.08	30.41	267.5	53.1	65.9	14.3	13.9	0.0528109
30	1	81	1	14	1	0	0	0	0	1	0	0	0	0	0	0	0	12	2.3	20.8	19.6	0.7	28	107	0.183	148	14.05	4.84	149.2	11.23	47.74	906.2	43.1	76.2	30.1	14.7	0.738347
31	2	85	0	18	3	0	0	0	0	0	0	1	0	1	0	0	0	2	3	11.2	9.4	1.4	6.71	299	0.031	3	0.178	3.2	170.5	9.89	5.31	52.5	21.5	33.8	9.7	11.2	0.119811
32	1	30	0	8	3	0	0	0	0	0	0	1	0	0	0	0	0	2		8.2	5.7	2.2	2.59	213	0.027	0.5	0	3.07	143.9	7.44	6.7	67.8	23.1	17.3	13.3	12.9	0.0588941
33	1	82	0	16	3	0	0	0	0	0	0	1	0	0	1	0	0	2		16.5	14.9	0.6	24.83	275	0.054	115	0.434	4.58	130.8	10.86	9.53	88.1	25.6	36.4	21.8	13.2	0.188019
34	1	85	1	2	2	1	0	1	0	0	1	0	0	1	0	0	0	10	0.7	34.2	8	25.7	0.31	113	0.071	26	1.66	7.5	133.1	7.96	86.46	1502.9	25.4	15.8	13.6	14.6	0.0995578
35	2	80	1	3	1	1	1	1	0	1	0	0	0	1	1	1	1	8	2.3	17.5	13.4	3.5	3.83	261	0.051	160	0.698	3.25	134.7	2.13	3.67	51.1	7.7	25.1	29.4	24.8	0.67587
36	1	62	0	16	1	1	0	1	0	1	0	0	0	1	0	0	1	2	0.6	9.9	7.8	1.5	5.2	266	0.029	92	0	4.44	133.5	6.32	4.05	34.4	24.3	18.8	10.9	14	0.692652
37	1	67	0	30	3	0	0	0	0	0	0	1	0	1	0	0	1	11	0.7	22.8		1.1	0	283	0	34	7.68					130.6			32.7	11.8	0.866791
38	2	82	1	12	1	1	0	1	0	1	0	0	0	1	1	1	1	11	16.3	15.5	11.2	3.9	2.87	288	0.039	160	38.75	3.37	155	10.8	12.78	92	9.8	20.7	8.8	23.7	0.351231
39	2	96	1	5	1	1	0	1	0	1	0	0	0	0	1	0	0	11	2	19.6	17.3	1.4	12.36	592	0.029	1	0	4.65	140.7	10.84	13.43	191.7	45.6	53.6	15.1	15.9	0.496423
40	1	94	1	3	1	1	0	0	1	1	0	0	0	0	0	0	0	9	1.4	21.1	17.2	2.2	7.82	765	0.022	63	0.185	3.77	148.5	9.81	17.28	299.1	16.2	34.2	17	14.5	0.701978
41	2	81	0	25	1	1	0	1	1	1	0	0	0	1	1	1	0	6	3	20.3	18.6	1.1	16.91	246	0.076	53	0	3.21	152.1	37.88	12.52	111.4	44.1	24.5	26	11.5	0.206008
42	2	81	0	27	3	0	0	0	0	0	0	1	0	1	1	0	0	5	1	7.3	6.2	0.8	7.75	190	0.033	25	0.077	3.75	153.3	25.2	14.16	127.9	48.3	20.8	26.3	13	0.773391
43	1	86	1	8	1	0	0	0	0	1	0	0	0	1	0	0	0	9		7	5.6	1	5.6	169	0.033	23	0.033	4.1	148	6.71	17.82	152.4	26.1	47.8	58.2	14.2	0.0669199
44	2	68	0	12	3	0	0	0	0	0	0	1	0	0	0	0	0	6		13.9	13.1	1.8	7.28	59	0.222	160	100	3.67	130.9	6.8	21.35	426.1	183.5	91.7	23.8	13	0.527075
45	2	77	0	40	2	1	1	1	0	0	1	0	0	0	0	0	0	12	3.6	8	6.4	1.1	5.82	195	0.033	1	0	3.11	118.5	11.91	11.79	199.1	42.4	90.9	31.3	13.5	0.661839
46	1	84	0	7	3	0	0	0	0	0	0	1	0	0	0	0	0	3		10.4	9.3	0.6	15.5	285	0.033	8	0.155	4.18	136.6	8.96	7.84	72	19.8	26.2	26.1	11.7	0.935801
47	1	74	0	10	3	0	0	0	0	0	0	1	0	0	0	0	0	3	0.8	5.8	3.1	1.3	2.38	240	0.013	60	0	3.5	135.5	5.75	5.05	65.5	18.4	16.3	20.5	12	0.315688
48	1	84	0	29	3	1	0	1	0	0	0	1	0	0	1	1	0	12	2.5	4.3	3.9	0.4	9.75	154	0.025	1	14.48	3.03	140	6.38	9.34	178.5	16.7	30.3	18.6	13.1	0.522724
49	1	87	0	26	1	1	1	1	0	1	0	0	0	1	1	0	0	7	1.5	8.8	4.8	2.4	2	236	0.02	45	0	4.02	171.6	6.26	16.55	167.5	12.7	15.1	4.9	12.9	0.76585
50	1	78	0	18	1	0	0	0	0	1	0	0	0	0	0	1	1	9		9.4	7.1	1.2	5.92	314	0.023	5	0.085	3.98	110.3	6.79	7.96	46.1	48.2	33.5	24.9	11.6	0.127073
51	1	77	1	2	1	1	1	0	0	1	0	0	0	1	1	1	0	5	1.5	14.3	13.7	0.3	45.67	206	0.067	257	8.65	5	129.6	6.98	22.4	419.4	88.7	633.2	13.5	13.7	0.559355
52	2	84	0	20	3	1	0	1	0	0	0	1	0	1	0	1	1	8	7.3	1	0.8	0.2	4	163	0.005	2	2.24	3.44	139.4	5.44	7.85	77.7	85.2	107.5	13.9	12.9	0.982616
53	1	77	0	34	1	1	0	1	0	1	0	0	0	1	1	0	1	3	1.2	18.5	7.9	10.3	0.77	151	0.052	30	0.126	3.92	142.1	8.06	4.73	85	12.4	34	25.1		0.325262
54	2	85	1	5	1	1	0	0	1	1	0	0	0	1	1	1	0	5	0.6	10.9	8.8	1.4	6.29	227	0.039	34	0	8.37	145.3	5.31	31.53	143.7	15.8	15.6	7.3	12.7	0.535503
55	1	75	1	28	1	1	0	1	1	1	0	0	0	1	0	0	0	14	5.6	7.7	6.3	1.2	5.25	280	0.023	46	0.536	4.4	164.9	11.71	24.05	345.8	21.6	53.9	17.4	15.9	0.507678
56	2	68	0	9	3	0	0	0	0	0	0	1	0	1	0	1	0	9	1.6	11.6	10.6	0.8	13.25	194	0.055	370	7.24	3.04	139.5	13.17	26.99	336.5	37.5	24	38.8	12.4	0.281995
57	2	75	0	17	3	0	0	0	0	0	0	1	0	1	1	1	0	5	1.8	51.6	26.8	1	26.8	389	0.069	6	1.03	6.35	123.1	42.56	14.19	153.7	24.7	16.7	8.9	14.1	0.347206
58	2	76	0	30	2	1	0	1	0	0	1	0	0	0	1	1	0	3	1.6	10.7	7.5	2.4	3.13	262	0.029	1	0.025	3.69	129.2	6.09	1.93	27.1	30.6	29	19.6	12.4	0.921085
59	1	42	0	15	3	1	0	1	0	0	0	1	0	0	0	0	0	6	2.1	4.9	4.3	0.3	14.33	103	0.042	160	0	3.31	132.5	6.67	6.5	95.7	244.7	151.3	80.4	13.3	0.408148
60	1	76	0	20	1	1	0	1	0	1	0	0	0	1	1	0	0	9	1	9.9	8.5	1	8.5	128	0.066	160	0.979	4.15	133.6	7.47	8.9	115.6	85.1	61	37.4	13.5	0.0957386
61	2	86	0	14	2	1	0	1	0	0	1	0	0	1	1	0	0	5	2.4	10.1	9.8	0.2	49	111	0.088	123	19.31	5.76	139.9	9.43	19.91	186.4	60.2	62.1	12.5	13.4	0.333891
62	1	78	0	20	3	1	0	0	1	0	0	1	0	0	0	1	1	7	1.2	13	10.7	1.4	7.64	398	0.027	8	0.066	5.25	116.7	10.75	5.87	45.7	46.4	30.6	31.3	11.7	0.620771
63	1	67	1	11	1	1	1	0	1	1	0	0	0	0	0	1	1	12	7.5	11.6	10.5	0.7	15	333	0.032	134	2.6	5.29	139.2	20.03	17.49	171.5	8.9	30.4	12.2	14.9	0.641131
64	2	78	0	14	2	1	1	0	1	0	1	0	0	1	0	1	0	6	1.1	22.4	20.9	0.9	23.22	244	0.086	34	0.086	3	137.9	11.39	5.29	50.3	13.8	14.3	12.3	12.7	0.752135
65	2	61	0	13	1	1	1	0	0	1	0	0	0	1	1	0	0	5	0.9	8.5	6.4	1.5	4.27	133	0.048	8	0	5.21	139.1	8.95	18.72	139.8	33.7	31.2	9.2	11.6	0.204952
66	1	93	0	45	4	1	1	1	1	0	0	0	1	0	0	0	1	5	2.8	28.8	26.9	1.4	19.21	211	0.127	141	0.35	3.95	170.3	11.08	15.89	109	23.2	22.9	21.8	14.3	0.143259
67	2	75	1	10	2	1	1	0	0	0	1	0	0	1	1	1	0	12	5.5	11.8	8.2	3	2.73	154	0.053	160	32.57	3.86	131.7	3.75	14.73	139	18.7	26.3	19.7	14.3	0.445881
68	2	78	1	4	1	0	0	0	0	1	0	0	0	0	0	0	0	11	4	27.4	24.7	1.5	16.47	391	0.063	7	1.64	5.29	146.9	6.92	41.8	295	6	35.1	17.3	12.9	0.369064
69	1	68	0	13	3	1	0	1	0	0	0	1	0	0	1	0	0	8	2.4	5.6	5.3	0.2	26.5	146	0.036	2	100	3.26	133.1	5.52	6.83	102.7	58.2	91.3	21.7	15.6	0.48528
70	1	88	1	22	1	1	0	1	0	1	0	0	0	1	0	0	1	15	9.2	15.3	12.9	1.9	6.79	95	0.136	73	0.975	5.65	167.9	9.31	39.44	367.5	87.8	223.7	32.6	15.9	0.0992675
71	1	93	1	14	1	1	1	0	0	1	0	0	0	0	0	1	0	13	3	19.6	17.8	1.3	13.69	211	0.084	151	0.137	4.03	147.2	27.39	29.08	348.7	51.7	37.2	24.1	14.9	0.725651
72	2	83	0	42	2	1	0	1	0	0	1	0	0	0	0	1	0	9	4.8	6	5.5	0.4	13.75	318	0.017	34	31.42	3.67	139.9	6.89	10.43	52.7	7.1	60	17	13.5	0.0372514
73	1	85	0	9	2	1	0	1	0	0	1	0	0	0	0	0	1	6	2	13.3	12.2	0.8	15.25	241	0.051	18	0.342	3.43	134.2	9.4	5.64	82.8	6	18.7	11.8	13.1	0.174697
74	1	87	0	13	2	1	0	1	1	0	1	0	0	1	1	0	1	8	3.4	7.9	6.8	0.6	11.33	178	0.038	83	0.985	5.26	144.7	17.85	31.92	209.6	13.6	20.9	19.1	13.2	0.288352
75	2	64	1	28	4	1	0	1	0	0	0	0	1	0	0	1	0	7	2.1	14	12.9	0.6	21.5	223	0.058	341	24.3	4.29	141	43.81	19.79	137.4	20.4	44.5	11.4	12.2	0.66887
76	2	81	0	33	2	1	0	1	0	0	1	0	0	1	0	0	0	6	0.9	6.5	4.2	1.8	2.33	213	0.02	80	0.399	3.79	147.4	6.39	12.56	93.3	10.8	41.5	33	12.4	0.761206
77	1	76	0	11	1	1	0	1	0	1	0	0	0	1	1	0	1	3	2.1	11.7	10.4	0.9	11.56	262	0.04	155	0.729	3.22	135.1	6.91	5.73	89.8	12.1	41.8	15.8	12.6	0.803134
78	1	73	0	16	1	0	0	0	0	1	0	0	0	0	0	0	1	7	5	24.3	21.9	1.5	14.6	442	0.05	370	1.43	4.15	145.4	27.19	14.92	135.9	6	19.6	17.3	12.2	0.702858
79	1	83	1	21	1	0	0	0	0	1	0	0	0	1	0	1	1	11	14.4	14.9	13.2	0.9	14.67	152	0.087	36	1.75	6.09	147.7	3.54	22.96	235.8	730.8	2134.7	24.2	23.9	0.0479128
80	1	91	0	32	1	1	0	1	0	1	0	0	0	1	0	1	0	8	1.6	12.3	9.3	2.3	4.04	220	0.042	90	0.05	3.95	158.5	20.07	16.28	144.6	64.3	63.2	13.3	14.4	0.394261
81	2	79	1	13	1	1	0	1	0	1	0	0	0	0	0	1	1	5	0.9	12.9	10.9	1.5	7.27	335	0.033	2	0.05	3.64	130.4	18.76	8.14	52.5	20.1	25.6	4.1	11.1	0.22862
82	1	68	1	7	4	0	0	0	0	0	0	0	1	0	0	1	0	13	8.9	22.3	20.7	1.3	15.92	336	0.062	370	50	5.42	138.9	21.94	49.6	462.2	43.4	148	15.6	16.7	0.726215
83	1	72	0	19	3	1	0	1	0	0	0	1	0	0	1	1	0	11	2.8	15.3	13.9	0.9	15.44	113	0.123	172	50	3.21	131.7	18.52	6.93	146.3	47.3	49.1	16.8	14.4	0.882465
84	2	93	1	15	1	1	0	1	1	1	0	0	0	1	0	0	0	7	0.8	10.9	8.9	1.4	6.36	144	0.062	15	0.05	4.52	134.5	7.71	6.82	53.8	19.1	27.9	7.5	12.1	0.182222
85	2	87	0	22	2	1	0	1	0	0	1	0	0	0	0	0	0	4	1.7	6.9	5.2	1.1	4.73	194	0.027	154	0.28	3.22	155	7.84	18.45	95.4	16.9	20.9	36.3	12.1	0.27969
86	1	93	1	7	1	1	1	0	0	1	0	0	0	1	0	1	0	9	3.4	41.4	40.5	0.3	135	607	0.067	216	40.07	4.63	134.1	4.72	21.04	150.5	13.6	36.1	9.8	13.3	0.695545
87	2	77	1	8	1	0	0	0	0	1	0	0	0	0	1	0	0	8	1	10.1	8.9	1	8.9	212	0.042	33	0.17	5.64	146.8	11.18	69.47	503.6	6.9	20.7	4.1	15.4	0.902572
88	1	76	1	3	1	0	0	0	0	1	0	0	0	0	1	0	1	9	5.6	10.8	10.1	0.6	16.83	131	0.077	201	4.37	2.59	107.8	2.69	10.92	153.3	54.2	57	29.4	17	0.122813
89	1	57	1	21	4	1	0	1	0	0	0	0	1	1	0	0	0	2	0.7	8.4	4.9	3.1	1.58	225	0.022	1	0	3.36	139.5	6.8	5.66	74.3	22.2	21.9	6.8	11	0.507697
90	2	68	1	6	2	1	0	1	0	0	1	0	0	1	0	0	0	9	6.8	9.1	6	2.8	2.14	397	0.015	238	2.07	4.88	132.4	8.54	11.47	162.2	6	36.5	15.5	13.7	0.117283
91	2	82	1	3	1	0	0	0	0	1	0	0	0	0	1	0	0	6	2.5	12.8	11.7	0.7	16.71	243	0.048	128	0.34	4.83	157	9.66	14.87	99.3	135.5	168.4	14.6	14.5	0.924725
92	2	52	1	3	4	1	0	1	1	0	0	0	1	0	0	1	0	8	3.3	6.5	5.9	0.4	14.75	142	0.042	370	39.41	3.56	133.8	32.8	14.54	106.1	6	14.6	15.1	13.8	0.517283
93	1	84	1	3	3	0	0	0	0	0	0	1	0	1	1	0	1	9	3.3	14.3	12.9	0.9	14.33	248	0.052	36	9.51	3.2	140.9	2.81	39.07	424.5	40.1	190.8	522.1	16	0.271406
94	2	82	1	5	1	1	0	1	0	1	0	0	0	0	0	0	0	10	0.8	4.5	3.7	0.7	5.29	107	0.035	109	1.11	4.86	121.3	7.17	18.17	193.5	21.4	22.5	6	18.9	0.644636
95	2	62	1	11	3	1	0	1	0	0	0	1	0	0	0	0	0	10	1.2	6.5	6.3	0.1	63	86	0.073	197	15.68	3.52	130.1	8.69	5.49	80.3	36.4	50	15.9	16.2	0.643786
96	1	51	0	12	4	1	0	1	1	0	0	0	1	1	0	0	0	12	5	9.8	7.2	2.1	3.43	95	0.076	74	3.26	3.14	151.9	6.63	28.26	211.1	107.8	191.4	28.8	15.6	0.852829
97	1	79	1	8	3	1	0	0	1	0	0	1	0	1	1	0	1	3	12.4	14.5	12.2	1.5	8.13	182	0.067	2	3.78	3.55	137.3	9.66	7.75	120.5	6	21.6	13.4	16.7	0.0651502
98	2	87	1	24	3	1	0	1	1	0	0	1	0	0	0	0	0	2		8.81	7.56	0.92	8.22	211	0.036	1	50	3	138	12.19	7.11	54.9	27	35.8	15.9	11.6	0.406798
99	1	69	1	3	1	0	0	0	0	1	0	0	0	1	0	1	1	13	5.1	1.2	1.03	0.15	6.87	47	0.022	89	27.92	3.91	106.7	5.81	8.25	37.8	36.5	44.6	12.1	17.1	0.566701
100	1	51	0	45	4	1	0	1	0	0	0	0	1	1	0	1	1	7	3	6.49	5.69	0.37	15.38	261	0.022	365	20.79	4.51	142.7	17.77	17.17	129.7	27	20.5	9.8	12.4	0.84329
101	2	83	1	5	3	0	0	0	0	0	0	1	0	0	0	0	0	11	5.2	14.48	13.29	0.78	17.04	148	0.09	120	1.27	3.84	132.6	6.74	17.63	117.4	39	54.7	15.8	12.5	0.185002
102	1	84	1	11	1	1	0	1	0	1	0	0	0	1	0	0	1	6	5	8.55	7	1.19	5.88	330	0.021	102	0.17	4.91	142.6	13.02	18.52	97.3	49.5	42.4	14.7	13.9	0.242597
103	1	62	0	18	1	1	1	1	1	1	0	0	0	0	0	0	1	6	10.3	9.19	5	3.54	1.41	266	0.019	34	0.05	3.07	138.8	14	5.21	71.1	19.8	31.8	7.5	12.9	0.187298
104	2	71	0	16	1	1	0	1	0	1	0	0	0	1	1	1	0	6	1	9.45	8.06	0.82	9.83	207	0.039	160	1.7	3.63	135.7	12.99	24.4	557.1	10.4	12	15.1	13.4	0.991477
105	1	72	1	5	3	0	0	0	0	0	0	1	0	1	0	0	0	7		36.57	31.39	2.67	11.76	81	0.388	275	11.84	4.34	133.1	10.89	23.55	179.2	15.2	34.1	13	11.9	0.272569
106	2	87	0	9	2	1	0	0	1	0	1	0	0	1	0	1	0	9	9.2	7.88	7.47	0.38	19.66	146	0.051	1	50	3.93	142.3	14.34	9.37	118.4	26.3	32.5	27.8	14.2	0.665827
107	1	86	1	16	1	1	0	1	0	1	0	0	0	1	0	0	1	7	5.1	20.46	18.98	1.06	17.91	244	0.078	14	1.74	3.63	136	7.35	7.07	72.8	14.2	26.2	14	12	0.669425
108	2	66	0	9	1	0	0	0	0	1	0	0	0	0	0	0	0	3	0.3	5.46	3.79	1.35	2.81	334	0.011	5	0.1	4.4	142.3	7.71	28.75	106.3	6	24.9	9.6	11.3	0.60124
109	2	89	0	35	3	0	0	0	0	0	0	1	0	0	0	0	0	14	13	21.55	19.97	0.53	37.68	93	0.215	153	50	3.23	143	3.24	11.33	238.5	202	303.7	120.3	16.8	0.930146
110	1	40	1	25	3	1	0	1	0	0	0	1	0	1	0	0	0	13	7.2	18.97	17.2	0.62	27.74	28	0.614	130	11.73	3.43	134.7	5.22	11.96	127.9	103.4	264.2	265.6	31	0.83624
111	2	56	1	18	4	1	1	1	1	0	0	0	1	0	0	0	0	8	1	8.07	6.92	0.86	8.05	152	0.046		10.25	4.12	159.3	5.25	8.23	21.1	44.7	56.8	24.6	15.1	0.947181
112	2	83	1	17	1	1	0	1	0	1	0	0	0	0	0	0	1	13	5.5	3.94	2.66	1.17	2.27	116	0.023	142	3.88	2.13	149.6	6.67	15	144.5	96.7	210	19.9	13.8	0.538587
113	1	75	0	25	3	0	0	0	0	0	0	1	0	1	0	0	0	4	1.6	13.12	12.21	0.47	25.98	116	0.105	231	0.85	3.31	133	7.15	7.02	101.7	15.2	23.9	38	15.6	0.872403
114	2	68	0	13	4	1	1	0	0	0	0	0	1	1	0	1	1	7	1.6	20.31	16.86	1.89	8.92	272	0.062	26	19.77	4.08	146.9	11.44	18.41	231.6	6	25.5	6.1	13.5	0.707346
115	2	86	1	16	1	0	0	0	0	1	0	0	0	1	1	0	0	10	1.3	11.06	9.35	0.99	9.44	129	0.072	8	0.05	4.28	163.2	6.65	38.3	393.8	9.5	38.5	15.2	12.9	0.384651
116	2	42	1	11	4	1	0	1	0	0	0	0	1	0	0	0	0	7	1.5	10.03	7.25	2	3.63	211	0.034	281	1.19	3.13	167.5	8.19	3.36	104.8	10.7	34.2	10.9	14.4	0.48412
117	1	68	0	30	1	1	0	1	0	1	0	0	0	0	0	0	1	6	1.9	13.25	11.59	0.75	15.45	243	0.048	63	8.32	3.75	137.4	11.93	3.26	83.9	95.5	58.6	20	12.6	0.014634
118	1	92	0	30	1	1	0	1	0	1	0	0	0	0	0	0	0	11	5.9	18.25	13.76	4.05	3.4	291	0.047	24	0.05	3.89	124.9	14.14	3.22	57.3	13.6	21.8	18.8	13.7	0.189968
119	1	83	0	8	2	1	0	1	0	0	1	0	0	0	0	0	0	4	2.8	10.5	9.61	0.37	25.97	118	0.081	1	2.16	2.96	113.5	14.25	5.64	67.7	36	120.4	14.9	11.7	0.581853
120	2	86	1	6	2	0	0	0	0	0	1	0	0	0	0	0	0	3	2.2	12.22	11.09	0.6	18.48	217	0.051	3	0.85	4.72	157.1	10.41	25.46	191.2	13	45.5	24.5	12.3	0.976225
121	2	90	1	2	3	0	0	0	0	0	0	1	0	0	0	0	0	2		7.22	6.37	0.54	11.8	392	0.016	63	10.77	4.72	130.4	5.64	5.66	63.4	7.5	27.4	21.8	14.1	0.660486
122	1	56	0	13	3	1	1	0	0	0	0	1	0	1	1	1	0	5	3.3	6.54	5.93	0.43	13.79	156	0.038	78	42.08	4.02	131.1	32.34	5.55	86.8	51.1	83.7	64.9	14.3	0.742595
123	2	87	0	30	1	0	0	0	0	1	0	0	0	1	0	1	1	10	5.4	16.94	15.48	1.09	14.2	289	0.054	15	0.06	3.29	149.2	12.83	19.68	155	6	19	18.8	13.7	0.287978
124	2	91	0	69	1	1	1	1	1	1	0	0	0	0	1	0	1	7	2.9	25.53	23.8	1.16	20.52	308	0.077	60.1	0.46	5.1	117.8	10.24	6.26	64.4	21.7	40.8	24.5	13.6	0.370459
125	2	82	1	8	1	1	0	1	0	1	0	0	0	0	1	0	0	7	2.4	13.55	12.57	0.13	96.69	184	0.068	62	9.23	3.54	125.6	12.69	11.91	132.4	10.7	34.1	20.5	14.9	0.65587
126	1	80	1	3	1	1	0	0	1	1	0	0	0	0	0	0	0	7	1.5	14.74	12.99	1.29	10.07	202	0.064	54	2.75	3.86	131.1	6.82	6.24	60.4	16.4	36.2	52.1	15.2	0.039137
127	1	82	0	23	1	1	0	1	0	1	0	0	0	0	1	1	1	11	1.6	18.29	17.23	0.17	101.35	173	0.1	23	40.17	2.93	136.6	6.67	9.24	134	367.2	458.7	58.3	13.5	0.812464
128	2	70	0	40	2	1	0	1	0	0	1	0	0	0	0	0	1	10	1.5	26.69	24.73	0.13	190.23	138	0.179	224	30.04	3.56	127.2	7.13	22.5	363.8	8.6	21.3	22.4	13.8	0.559364
129	1	82	1	5	3	1	0	1	0	0	0	1	0	0	0	0	0	14	9.3	17.3	16.03	0.8	20.04	69	0.232	52	2.23	1.3	145.9	3.77	26.44	441.8	57.8	102	127	24.6	0.602353
130	1	93	0	33	1	1	0	1	0	1	0	0	0	1	0	1	1	10	1.5	11.78	10.32	0.68	15.18	270	0.038	15	0.23	4.54	139.1	16.93	7.48	94.1	6	91.1	15.6	12.2	0.756104
131	1	59	0	8	3	0	0	0	0	0	0	1	0	1	0	1	0	7	3.2	16.41	15.9	0.16	99.38	370	0.043	1	16.76	3.78	141.9	6.83	6.22	70.4	150.3	156.9	25.6	21	0.107714
132	1	58	1	4	1	1	0	1	0	1	0	0	0	0	0	0	0	11	7	6.5	6.02	0.29	20.76	133	0.045	160	50	4.23	130.6	5.14	22.53	310.6	31.1	53.5	29.3	15.2	0.375249
133	1	81	1	8	4	1	0	1	0	0	0	0	1	0	0	0	0	11	2.9	12.5	11.24	0.66	17.03	178	0.063	133	0.71	4.71	124.6	8.11	29.58	189	22.3	29.9	17.4	16.8	0.74829
134	1	53	1	7	1	1	1	0	0	1	0	0	0	1	0	1	0	5	1.4	13.5	12.71	0.3	42.37	300	0.042	315	1.65	3.92	136.2	12.2	7.92	59.7	9.9	18.9	15.2	14.7	0.9483
135	1	81	1	10	1	1	1	0	0	1	0	0	0	1	1	1	0	2	6.6	13.68	10.02	2.81	3.57	365	0.027	59	0	3.75	139	17.17	9.13	102.6	17.2	31.7	12.8	12.5	0.444753
136	1	61	0	10	1	0	0	0	0	1	0	0	0	0	0	0	0	5	5.2	20.66	18.49	1.04	17.78	627	0.029	34	0	4.06	139.3	7.88	7.51	79.4	13.2	23.3	10.6	12	0.71366
137	2	84	1	15	1	0	0	0	0	1	0	0	0	0	0	1	1	10	8.5	6.98	6.49	0.32	20.28	168	0.039	107	0.28	6.55	161.2	17.89	75.17	662.2	6	18.7	12.8	13.5	0.57719
138	2	93	1	18	1	1	0	1	0	1	0	0	0	1	1	0	1	6	2	13.38	11.35	1.26	9.01	192	0.059	85	0.05	3.51	110.5	10.75	3.25	25.2	9.1	14.6	18.8	11.6	0.0473128
139	1	89	1	20	2	1	0	1	0	0	1	0	0	0	0	1	1	5	0.9	6.51	5.05	1.07	4.72	194	0.026	8	0.05	4.29	132.1	11.79	6.36	51.1	13.9	19.2	12.2	12.4	0.526083
140	2	81	1	3	3	1	0	1	0	0	0	1	0	1	1	0	0	9	5.7	26.25	24.27	0.95	25.55	115	0.211	149	33.97	3.93	124.4	7.15	15.45	267.8	12.8	22.7	27.9	15.3	0.355005
141	2	88	0	8	2	1	0	1	0	0	1	0	0	0	1	0	0	12	3.1	9.29	8.53	0.54	15.8	196	0.044	257	50	6.15	135.3	7.1	25.63	464.2	11.8	26.6	12.1	13.4	0.47514
142	1	84	1	3	1	1	0	1	0	1	0	0	0	0	1	0	0	10	3.3	1.48	1.22	0.2	6.1	111	0.011	188	46.61	4.1	135.6	9.94	15.52	163	19.2	85.9	31.7	15.2	0.976046
143	2	58	0	10	1	1	0	1	0	1	0	0	0	1	0	0	1	6	3.7	14.72	12.48	1.69	7.38	438	0.028	217	0.56	4.07	128.7	10.7	2.72	39.1	20	45.2	9.7	13.2	0.678721
144	1	58	1	6	1	0	0	0	0	1	0	0	0	1	0	0	0	9	0.6	13.85	13.16	0.4	32.9	132	0.1	38	0.34	4.35	170.2	8.4	13.81	154.2	21	23.6	9.5	15.2	0.700121
145	2	88	1	3	3	0	0	0	0	0	0	1	0	0	0	0	1	9	2.4	16.08	15.72	0.08	196.5	101	0.156	160	6.88	3.24	146.4	10.12	36.13	158.4	23.7	25	10.3	15.7	0.0250684
146	2	95	1	8	2	1	1	0	0	0	1	0	0	0	0	0	0	13	2.3	8.96	7.57	1.12	6.76	152	0.05	54	6.14	5.18	164	9.18	48.51	415.9	23.8	33.3	22.9	13	0.0123792
147	2	78	0	5	1	0	0	0	0	1	0	0	0	0	0	0	0	6	3.3	14.56	11.34	2.05	5.53	373	0.03	186	0.97	4.14	137.2	9.23	7.04	99	10.7	56.6	8.5	12.3	0.781733
148	2	98	1	28	1	1	1	0	0	1	0	0	0	1	0	0	0	8	5.1	11.22	9.24	1.36	6.79	193	0.048	3	0.12	5.13	128.4	13.93	10.87	80.5	100.7	127.3	11.3	12.8	0.887338
149	2	87	1	13	1	1	0	1	0	1	0	0	0	0	0	0	0	11	7.3	6.37	5.11	0.97	5.27	414	0.012	21	3.47	3.73	133.8	11.33	4.42	41.7	9.5	31.4	18.6	13.1	0.532347
150	2	87	0	128	1	1	1	1	0	1	0	0	0	1	0	0	1	5	2.4	11.93	10.3	1.09	9.45	259	0.04	30	0.49	4.93	142.6	9.92	2.56	32.9	12.1	21.1	6	10.9	0.197729
151	1	53	0	12	1	1	0	1	0	1	0	0	0	0	0	0	0	8	7.7	22.04	20.64	0.73	28.27	252	0.082	160	6.34	3.55	136	13.83	3.68	47.3	46.8	15.9	25.8	12.1	0.67909
152	1	87	0	43	1	1	0	1	0	1	0	0	0	1	0	0	1	10	7.7	9.55	8.15	0.94	8.67	263	0.031	64	0.79	3	146.2	10.09	5.92	67.8	52.5	59	73.5	12.7	0.440535
153	2	89	1	14	1	0	0	0	0	1	0	0	0	1	0	1	0	10	2.4	24.57	23.11	0.36	64.19	193	0.12	36	0.38	2.9	125.4	25.18	10.85	107.3	26.1	39.3	15.5	12.9	0.410547
154	2	82	1	5	3	0	0	0	0	0	0	1	0	0	0	0	0	9	2.3	25.73	25.2	0.39	64.62	474	0.053	273	50	4.67	136.9	14.53	24.49	260.6	6.3	23.4	10.8	15.1	0.499055
155	1	80	0	55	4	0	0	0	0	0	0	0	1	1	0	1	0	11	3.4	13.66	12.21	0.81	15.07	124	0.098	188	8.62	4.37	137.6	16.57	21.27	671.6	19	55.2	15.7	13.2	0.268409
156	2	74	0	28	1	1	0	1	0	1	0	0	0	1	1	0	0	7	2.4	11.65	10.21	1.11	9.2	363	0.028	1	0	4.98	136.8	8.03	6.68	152.3	17	23.4	6.9	10.1	0.06261
157	2	84	0	32	1	1	0	1	0	1	0	0	0	0	0	0	0	9	2.2	15.22	13.45	1.23	10.93	111	0.121	160	30.12	3.65	165.6	12.03	21	197.2	27.3	28.4	24.7	16	0.559841
158	1	82	1	20	1	1	0	1	0	1	0	0	0	0	0	0	1	8	2	19.07	16.61	1.7	9.77	266	0.062	17	0.05	3.87	136.1	8.2	4.17	37.3	15.8	18	9.8	11.9	0.759453
159	1	84	0	9	1	1	1	1	0	1	0	0	0	0	0	1	0	7	4.9	37.37	34.2	1.8	19	208	0.164	215	50	4.84	138.2	15.93	12.68	218	93	254.7	21.5	14.6	0.0602491
160	2	84	1	9	3	1	1	1	1	0	0	1	0	1	1	1	1	4	5.4	18.31	17.13	0.28	61.18	242	0.071	18	14.27	4.51	135.6	22.67	8.64	81.3	24	56.7	42.1	13.7	0.717325
161	2	86	0	48	1	1	0	1	0	1	0	0	0	1	1	1	1	12	2.1	21.23	14.1	5.43	2.6	72	0.196	72	1.6	4.13	143.2	5.88	21	127	8	14.6	13.9	12.1	0.159441
162	2	91	0	16	3	0	0	0	0	0	0	1	0	1	0	0	0	2		11.28	8.9	1.82	4.89	197	0.045	1	0.39	3.16	141.9	7.46	8.48	70.2	17	30.3	14.9	11.4	0.411861
163	2	84	1	8	3	1	0	1	0	0	0	1	0	0	0	0	0	12	12.6	20.99	17.74	1.36	13.04	183	0.097	252	26.37	3.78	140.8	7.27	17.62	187.2	45	115.1	55.6	14.6	0.968738
164	2	93	1	20	4	1	0	1	0	0	0	0	1	0	0	0	0	6	0.9	13.06	11.36	1.15	9.88	219	0.052	97	0	3.91	129.7	4.73	5.51	48.8	20	39.3	17.6	12.9	0.720303
165	1	76	0	16	1	1	1	1	0	1	0	0	0	1	0	1	0	9	8.5	10.2	6.77	3.26	2.08	226	0.03	117	1.66	3.23	136.5	13.84	7.46	114.9	28	37.1	24	12.8	0.360689
166	1	23	1	7	1	1	1	0	0	1	0	0	0	0	0	0	0	7	20	11.42	10.22	0.81	12.62	438	0.023	1	0	3.92	140	7.34	4.02	58.4	30	125	24.3	17.7	0.600913
167	1	67	1	5	1	1	0	1	0	1	0	0	0	0	0	0	0	10	11.2	19.68	15.96	2.8	5.7	304	0.053	6	0.05	4.98	138.5	13.17	8.34	46.2	20	61.7	13.3	12	0.664631
168	2	89	0	15	1	0	0	0	0	1	0	0	0	1	0	0	0	5	0.4	9.15	8.04	0.73	11.01	349	0.023	16	0.05	4.75	144.7	8.32	6.49	48.7	51	39.7	9.5	12.2	0.328453
169	2	88	1	6	3	0	0	0	0	0	0	1	0	1	0	0	0	2		9.5	8.71	0.48	18.15	240	0.036	7	2.24	5.08	120.8	10.27	7.85	86.1	11	20.1	21.4	12.8	0.441553
170	1	51	0	11	3	1	0	1	0	0	0	1	0	0	0	1	0	8	4.1	5.08	4.08	0.83	4.92	154	0.026	248	11.23	3.51	137.9	11.2	6.85	142.4	71	81.8	95.8	14.2	0.527745
171	1	93	0	20	1	1	0	1	0	1	0	0	0	0	0	0	0	9	5.9	8.28	7.27	0.92	7.9	78	0.093	140	0.51	4.28	134.2	9.82	11.01	93.6	18	28.6	56.4	15.1	0.0284341
172	2	58	0	18	3	1	0	1	1	0	0	1	0	1	0	1	0	3	3.3	10.42	8.68	0.77	11.27	168	0.052	232	41.03	4.79	134.1	13.73	5.84	57.3	68	83.4	13	13.9	0.504592
173	1	51	0	7	1	1	1	0	0	1	0	0	0	0	0	0	0	10	2.5	15.95	13.7	0.95	14.42	292	0.047	1	0	4.65	141.2	6.21	6.21	151.7	20	48.1	12.9	15.6	0.0387398
174	1	78	1	13	1	1	0	1	1	1	0	0	0	0	1	0	1	2	2.2	2.04	0.19	0.96	0.2	399	0	300	2.7	3.08	159.1	2.5	10.54	93	27	45.9	16.7	17.7	0.0306089
175	2	72	1	4	1	1	1	0	1	1	0	0	0	0	0	0	0	12	5.8	20.87	18.95	1.19	15.92	218	0.087	122	1.88	2.42	115.5	9.4	17.23	47.8	26	42.8	29	14	0.0425826
176	2	65	1	6	1	1	0	1	0	1	0	0	0	0	0	0	0	8	1.5	14.28	12.86	0.67	19.19	247	0.052	90	0	3.74	125.5	5.5	4.25	34.6	9	15.9	25.6	14.4	0.89368
177	1	23	0	15	3	0	0	0	0	0	0	1	0	0	0	0	0	2		14.5	13.05	0.78	16.73	411	0.032	5	0	3.46	138.5	9.43	4.79	90.1	14	20.2	16.4	13.6	0.655186
178	2	69	1	9	3	1	0	0	1	0	0	1	0	1	0	1	0	5		6.44	5.69	0.51	11.16	174	0.033	10	5.19	4.58	130.6	16.3	19.54	370.6	32	14.3	17	23.3	0.00603657
179	1	74	1	4	1	1	1	0	0	1	0	0	0	0	1	0	0	12	11.1	15.32	13.41	1.2	11.18	311	0.043	126	1.09	4.1	137.7	14.37	21.34	369.7	333	319.4	21	17.2	0.0663589
180	2	84	0	3	1	1	0	1	0	1	0	0	0	0	0	0	0	8	7.9	5.65	5.07	0.5	10.14	340	0.015	184	1.5	3.36	139.5	10.32	4.06	60	22.6	27.3	18.2	13.2	0.039488
181	2	90	1	18	1	0	0	0	0	1	0	0	0	0	0	0	0	12	2.1	7.16	6.36	0.36	17.67	44	0.145	57	0.37	5.61	139.6	4.2	597.7	140.3	30	64.3	48.5	17.4	0.00358508
182	2	83	1	18	1	1	0	1	0	1	0	0	0	1	1	1	0	6	1.6	10.51	7.98	1.21	6.6	198	0.04	23	0.24	3.66	134.8	11.62	13.61	159.4	12	15.6	11	13.7	0.219028
183	1	61	0	12	3	0	0	0	0	0	0	1	0	0	0	0	0	2		16.21	13.85	1.6	8.66	241	0.057	37	0	3.9	138	9.5	6.16	71.5	14	24.8	10.9	11.4	0.192394
184	1	88	1	8	1	1	0	1	0	1	0	0	0	0	0	0	1	4	0.9	5.54	4.05	1.05	3.86	197	0.021	84	0.17	3.5	138.1	4.69	3.74	31.1	7	13.4	11.4	14.2	0.951205
185	1	25	0	180	4	1	1	1	0	0	0	0	1	0	0	0	0	5		33.46	29.1	2.75	10.58	225	0.129	79	0	3.95	155.6	6.62	5.84	56.1	167	58.5	20.3	16.4	0.674497
186	2	84	0	38	1	1	1	1	0	1	0	0	0	0	0	0	0	12	15.8	11.02	9.29	0.94	9.88	148	0.063	15	0.46	6.9	135.6	3.15	8.46	193.9	588	864.3	53.3	37.6	0.557116
187	1	68	0	21	3	1	1	0	0	0	0	1	0	1	0	1	0	2	1.3	15.05	11.91	1.25	9.53	229	0.052	234	50	3.65	130.4	18.16	325.6	102.5	18	23.5	16	14.1	0.572342
188	2	92	0	44	1	0	0	0	0	1	0	0	0	1	1	0	1	8	6.4	7.11	6.28	0.69	9.1	279	0.023	4	0.17	4.27	133.4	15.38	11.83	153.2	19	44.8	11.4	12.2	0.0982852
189	1	87	1	4	2	1	0	1	0	0	1	0	0	0	0	0	1	4	0.9	25.03	23.8	0.26	91.54	319	0.075	314	0	6.89	134.2	10.25	93.42	922.4	8	16.6	8.8	14.6	0.214664
190	1	85	0	21	1	1	0	1	0	1	0	0	0	1	0	0	1	7	1.3	4.05	2.18	1.38	1.58	170	0.013	34	6.48	5.26	124.8	9.54	7.16	88.4	20	29.6	24	13.4	0.929609
191	2	58	0	12	1	1	0	1	0	1	0	0	0	1	0	0	0	8	1.9	12.82	9.51	2.4	3.96	460	0.021	53	0.14	3.47	128.5	6.33	2.98	23.6	10	18.7	9.2	12.1	0.82472
192	1	93	1	3	1	1	0	1	0	1	0	0	0	0	1	1	1	9	3.8	8.67	7.01	1.39	5.04	160	0.044	233	34.28	4.03	144.3	5.56	28.61	168.3	29	59.9	14.1	14.6	0.827113
193	1	18	0	156	1	1	0	1	0	1	0	0	0	0	0	0	1	6	1	5.57	4.1	1.26	3.25	658	0.006	54	0.46	4.65	139.5	9.38	5.26	46.2	14	15.1	9.3	15.5	0.614514
194	2	59	1	21	1	1	1	0	0	1	0	0	0	1	0	0	0	6	3	13.37	11.58	0.96	12.06	286	0.04	51	22.55	4.72	127.5	12	2.74	13.3	6	20.8	19	14.1	0.339462
195	1	91	1	23	1	1	0	1	0	1	0	0	0	1	0	0	1	6	2.3	7.28	6.6	0.48	13.75	169	0.039	5	0.29	3.67	142.9	8.88	8.9	132.7	12	19.5	16.4	13.2	0.935187
196	2	78	0	33	3	1	1	0	0	0	0	1	0	0	0	0	0	5	0.9	7.4	6.35	0.6	10.58	116	0.055	1	0	3.33	145.8	8.05	14.02	66.8	13	19.1	27.5	11.6	0.235188
197	2	81	1	5	1	1	0	1	0	1	0	0	0	0	0	0	0	3		18.13	10.68	5.7	1.87	328	0.033	134	0.23	3.44	146	4.76	4.08	161.9	53	119.8	30.7	16.4	0.827433
198	2	89	1	26	2	1	1	0	1	0	1	0	0	0	0	1	1	7		12.98	11.42	0.91	12.55	168	0.068	14	0.13	3.96	136.5	13.08	14.51	108	12	16.1	21.6	13.9	0.267174
199	2	89	0	44	1	1	0	1	0	1	0	0	0	1	1	0	0	9	0.6	7.81	7.01	0.51	13.75	208	0.034	1	0.08	5.97	151.1	8.38	21.28	157.1	19	45.4	10.7	11.7	0.0959787
200	1	59	0	30	3	0	0	0	0	0	0	1	0	0	0	0	0	2	1.5	5.99	4.03	1.34	3.01	455	0.009	84	0	2.22	127.6	5.64	7.68	119.3	15	28.6	24.8	12.9	0.138656
201	2	92	0	47	1	1	0	1	1	1	0	0	0	1	1	0	0	6	6.4	5.46	4.48	0.59	7.59	140	0.032	20	0	4.98	133.8	6.58	11.72	421.9	14	29.7	12.6	12	0.375488
202	2	68	1	6	3	1	1	1	0	0	0	1	0	0	0	0	0	10	11.3	7.29	5.54	1.6	3.46	307	0.018	53	4.17	1.94	142.1	8.87	7.43	75.6	27	45.2	18.8	24.7	0.247553
203	1	82	0	51	1	1	0	1	0	1	0	0	0	0	0	0	0	4	2.4	5.68	4.93	0.54	9.13	85	0.058		0.15	4.12	136.1	5.41	21.15	80.7	18	20.3	16.2	14.1	0.253847
204	1	74	1	7	1	1	0	1	0	1	0	0	0	0	0	1	0	9	5.2	9.51	9.04	0.28	32.29	207	0.044	8	0.42	4.81	132	15.74	21.98	90.8	20	30.8	14.4	13.6	0.906985
205	2	89	1	15	1	1	0	1	1	1	0	0	0	0	0	0	0	2	1.2	6.92	5.48	1.01	5.43	222	0.025	1	0	4.64	138.5	11.96	7.06	89.6	12	32.7	14.1	11.3	0.530944
206	1	84	1	8	1	0	0	0	0	1	0	0	0	1	1	0	0	9	2.9	1.5	0.95	0.47	2.02	132	0.007	162	14.63	3.58	140.1	6.88	19.75	215.9	17	33.1	22.4	13	0.425869
207	2	83	1	6	3	0	0	0	0	0	0	1	0	0	0	0	0	10	2.3	13.29	12.52	0.55	22.76	75	0.167	38	0.38	3.22	142.6	9.82	17.3	66	131.2	247.4	102.9	21.2	0.167176
208	2	80	1	2	1	1	0	1	0	1	0	0	0	0	0	0	1	11	3.7	9.28	5.72	3.13	1.83	129	0.044	76	0.36	4.08	138	7.94	4.76	51.1	11	28.5	16.4	14.4	0.928395
209	2	48	0	21	3	1	0	1	0	0	0	1	0	0	0	0	0	3	3.5	32.12	29.99	1.07	28.03	423	0.071	173	2.97	3.67	130.8	20.94	19.96	294.8	98	99.8	18.7	13.9	0.00996915
210	1	76	0	13	1	1	1	1	0	1	0	0	0	1	0	0	1	3	1.2	6.97	6.28	0.14	44.86	107	0.059	116	0	4.92	132.9	6.69	5.31	39.2	16	18.9	18.5	14	0.418154
211	2	86	0	16	2	1	1	1	0	0	1	0	0	1	0	0	1	13	1.8	20.24	18.78	1.09	17.23	74	0.254	342	6.33	7.69	139.6	7.56	59.52	624.6	17	25.6	32.7	12.2	0.965848
212	1	82	1	19	1	1	0	1	0	1	0	0	0	1	0	0	0	11	8.1	21.48	18.33	2.28	8.04	247	0.074	9	0.1	2.94	162	10.04	14.99	92	30	69.3	21.6	14.3	0.443385
213	2	84	0	18	3	1	1	0	0	0	0	1	0	1	0	0	1	3	1.8	14.85	13.09	1.34	9.77	266	0.049	185	0.51	3.3	134.2	9.3	7.49	107.3	82	126.9	22.9	15.3	0.873239
214	2	90	0	30	1	1	1	1	0	1	0	0	0	1	1	1	1	5	0.8	7.97	7.47	0.17	43.94	107	0.07	40	0.61	3.21	95	9.01	8.62	87.3	13	34	22.8	13.6	0.75164
215	2	87	0	30	1	1	0	1	0	1	0	0	0	0	1	0	1	5	2.6	9.18	6.62	2.01	3.29	216	0.031	10	0.05	3.61	124.2	7.17	4.32	50.5	18	32.3	23.8	12.2	0.776522
216	1	100	0	30	1	1	0	1	0	1	0	0	0	0	0	0	0	11	2.9	20.15	10.01	9.4	1.06	324	0.031	18	0	4.29	155.4	11.78	26.17	263.6	23	49.4	24.7	15.1	0.437766
217	2	81	0	30	3	1	1	0	0	0	0	1	0	1	0	0	0	3	1.9	32.27	27.02	3.25	8.31	220	0.123	167	1.3	3.02	139.7	7.5	12.4	65.3	24	30	26.6	14.4	0.188243
218	1	73	0	29	1	1	1	1	0	1	0	0	0	1	1	0	0	7	0.8	8.35	7.37	0.44	16.75	169	0.044	1	0	4.85	110	8.62	5.47	39.9	35	38.4	13.3	11.8	0.244214
219	2	82	0	10	3	0	0	0	0	0	0	1	0	1	1	0	0	2		3.94	2.32	1.24	1.87	168	0.014	3	0.4	3.68	133.8	5.9	5.91	51	7	18	15.9	11.6	0.145571
220	1	85	0	6	3	0	0	0	0	0	0	1	0	1	1	0	0	2		10.7	8.88	1.34	6.63	209	0.042	1	0.05	3.81	143.2	10.05	5.23	92.2	20	28	17.8	11.7	0.705752
221	2	78	0	14	2	1	0	1	0	0	1	0	0	1	0	0	1	6		8.27	6.87	1.06	6.48	123	0.056	21	0	3.55	183.3	8.27	19.25	146.2	18	18	20.3	13.2	0.396899
222	2	80	0	45	1	1	0	1	0	1	0	0	0	0	0	0	1	6	0.6	13.47	12.66	0.58	21.83	325	0.039	55	0.15	5.44	127.2	6.87	5.06	43.4	12	19.4	20	11.1	0.815262
223	1	88	1	16	1	1	0	1	0	1	0	0	0	0	1	1	0	7	8.6	10.36	5.29	4.05	1.31	296	0.018	13	0.05	3.5	139.4	27.64	4.62	109.9	23	49.1	15.1	13.1	0.185549
224	2	94	0	15	1	1	0	1	0	1	0	0	0	1	1	0	1	9	1.2	10.16	7.84	1.41	5.56	216	0.036	1	0.26	5.35	140.4	7.53	25.71	245.8	77	70.9	34.6	22.8	0.946418
225	1	86	1	7	1	1	0	1	0	1	0	0	0	0	0	0	1	12	2.5	27.42	25.52	1.25	20.42	192	0.133	17	3.17	4.24	162.3	12.68	41.47	270.8	122	324.7	22.9	25.1	0.865448
226	1	88	0	35	1	1	0	1	0	1	0	0	0	1	0	0	0	5	3	9.59	9.12	0.13	70.15	176	0.052	24	0.17	3.86	142.4	9.8	7.43	54.3	16	26.7	16.3	10.5	0.477341
227	2	83	0	15	2	0	0	0	0	0	1	0	0	0	0	0	0	12		26.1	24.17	1.25	19.34	41	0.59	162	50	3.28	146.2	13.36	8.29	35.1	13.2	36.7	25.2	14.9	0.628317
228	2	53	0	8	2	1	1	0	0	0	1	0	0	1	0	1	0	4	1.1	4.93	4.55	0.3	15.17	180	0.025	155	50	3.09	136.4	11.37	5.29	95.9	37	36	27.8	13.6	0.767902
229	2	95	0	28	2	0	0	0	0	0	1	0	0	1	1	0	1	5	1.5	12.3	10.14	1.69	6	221	0.046	0.5	0.05	3.8	128.8	9.45	7.38	60.7	62	44.1	23.3	11.8	0.65187
230	1	65	1	6	1	1	1	0	0	1	0	0	0	0	1	0	0	10	2.1	17.35	16.17	0.56	28.88	260	0.062	72	0.94	6.24	125.2	14.15	18.6	620.2	27	43	18	12.3	0.180944
231	1	79	0	15	2	1	0	1	0	0	1	0	0	1	0	0	1	5		9.73	9.22	0.36	25.61	138	0.067	282	16.35	3.52	134.8	9.75	12.75	137.1	16	20.8	16.4	15.4	0.0149823
232	1	75	0	28	3	1	1	1	1	0	0	1	0	1	0	0	0	2		8.4	7.16	0.75	9.55	370	0.019	96	35.32	4	138.4	9.51	11.14	258.4	34	30.9	18.6	14.8	0.730526
233	1	85	0	40	1	1	1	1	0	1	0	0	0	1	1	1	1	5	0.6	12.57	10.26	2	5.13	157	0.065	111	1.21	3.42	133.9	1.11	9.54	80.6	13	25.6	5.6	11.4	0.603264
234	1	74	1	15	3	1	0	1	0	0	0	1	0	1	1	1	0	7	1.2	6.12	4.79	0.75	6.39	172	0.028	94	21.35	3.83	134.4	8.44	14.38	695.3	10	18.4	10.5	19.2	0.972816
235	1	70	0	8	1	1	0	0	1	1	0	0	0	0	1	0	0	10	0.9	7.67	5.86	1.24	4.73	145	0.04	0.5	0.07	4.68	138.8	6.35	6.8	117.2	30	30.4	19.4	12.8	0.760748
236	2	93	1	3	1	1	0	0	1	1	0	0	0	1	0	0	0	8	5	11.58	6.86	4	1.72	246	0.028	45	0.13	4.08	130.4	11.93	7.38		55	85.1	14.5	16.1	0.448209
237	1	89	1	13	3	1	0	0	1	0	0	1	0	0	1	1	1	5	9.8	11.25	10.36	0.74	14	145	0.071	38	20.94	3.1	147.4	4.55	10.78	258	64	57.4	44.7	14.5	0.479908
238	2	67	0	19	1	1	0	1	1	1	0	0	0	0	0	0	0	8	14.2	20.23	10.92	8.05	1.36	217	0.05	30	0.1	3.75	130.4	24.91	4.54	114.6	54	40.6	6.5	13.6	0.466829
239	1	48	0	11	1	1	0	1	1	1	0	0	0	1	0	1	0	8	2.7	33.26	25.24	4.34	5.82	353	0.072	80	6.37	3.76	136.2	11.24	5.11	61.8	36	51	18.6	11.9	0.743976
240	2	81	0	39	3	0	0	0	0	0	0	1	0	1	0	1	1	2	1	7.25	5.82	1.21	4.81	186	0.031	32	0.08	2.8	129.6	8.26	14.98	104.1	16	21.8	19.8	11.4	0.539072
241	1	82	1	14	4	1	0	1	0	0	0	0	1	1	1	0	1	6	2.3	20.72	18.67	1.33	14.04	199	0.094	114	0.92	4.44	136.3	32.28	11.39	34.3	42	36.5	13.3	15.7	0.668639
242	2	86	0	24	1	1	0	0	1	1	0	0	0	1	0	0	0	4	0.8	10.03	9.25	0.37	25	210	0.044	128	3.41	4.09	125.2	11.66	9.63	81.9	23	30.1	5.1	16.4	0.930804
243	1	86	0	16	1	1	0	1	0	1	0	0	0	1	1	1	1	4	1.2	13.28	11.92	0.88	13.55	235	0.051	46	0	3.3	124.7	8.19	3.89	28.6	11	15.3	14.7	12.6	0.127935
244	2	71	0	35	4	1	0	1	0	0	0	0	1	0	0	0	0	6	4.5	12.89	11.72	0.72	16.28	235	0.05	3	0.27	3.4	137.7	16.46	5.55	53.2	41	55.2	13	11.9	0.748528
245	2	78	0	118	1	1	1	1	0	1	0	0	0	1	0	0	1	2		10.99	7.53	2.51	3	271	0.028	12	0.05	4.13	125.7	11.78	4.38	39.3	16	16.4	8.2	12.2	0.191731
246	2	65	0	27	4	1	0	1	0	0	0	0	1	1	0	0	0	5	4.4	0.16	0.02	0.12	0.17	38	0.001	91	38.97	4.22	123.8	7.88	12.83	125.5	29	21.2	21.9	17.7	0.0456157
247	2	73	0	8	1	0	0	0	0	1	0	0	0	1	1	0	1	5	2.6	11.36	4.99	5.68	0.88	299	0.017	19	0.05	4.34	141.8	13.15	5.24	69.9	16	26	17.3	13.2	0.383211
248	2	90	0	10	3	0	0	0	0	0	0	1	0	0	0	1	0	3	5	23.34	21.88	1.3	16.83	322	0.068	65	0.76	3.63	133.9	15.19	8.68	120.1	19	18.1	15	15.1	0.304072
249	1	77	0	38	1	1	1	1	0	1	0	0	0	0	0	0	0	5	0.6	24.9	22.56	0.69	32.7	319	0.071	186	2.63	3.65	126.8	6.5	8.19	57.2	29	26.3	15.8	12.9	0.40495
250	2	73	0	21	1	1	1	1	0	1	0	0	0	0	1	0	1	10	1.9	19.75	10.15	5.98	1.7	526	0.019	4	0.05	4.15	169.9	7.15	14.25	100.3	27	28	13.6	12.3	0.898674
251	2	90	0	39	1	1	1	0	0	1	0	0	0	1	1	1	0	3	1.9	11.69	8.17	2.57	3.18	161	0.051	10	0.05	4.56	135.4	16.75	9.04	122.8	22	32.2	11.6	11.9	0.0418932
252	1	69	0	35	2	1	1	1	0	0	1	0	0	1	0	1	1	6	2.6	14.78	13.4	0.8	16.75	130	0.103	107	3.98	4.97	127	14.86	51.44	336	20	23	8.7	14.5	0.733871
253	2	83	1	25	1	1	0	1	0	1	0	0	0	0	1	1	0	7	0.9	8.82	7.03	1.27	5.54	58	0.121	15	0.09	3.64	137.2	5.53	5.22	69.8	16	28	12.8	14.4	0.162108
254	1	88	0	69	1	1	0	1	0	1	0	0	0	0	0	1	1	8	2.9	51.75	46.87	3	15.62	546	0.086	25	6.07	4.86	136.9	19.89	12.8	132.5	26	42.7	10.2	13.7	0.119993
255	1	85	0	29	1	1	0	1	0	1	0	0	0	1	0	1	0	4	0.6	13.5	11.99	0.95	12.62	393	0.031	116	0.87	3.99	140.1	10.43	25.53	176.6	27	51.6	15.1	12.9	0.668872
256	2	76	0	61	1	1	0	1	1	1	0	0	0	0	1	0	1	10	2.8	14.86	13.07	1.04	12.57	204	0.064	86	8.53	5.06	139.3	8.66	20.92	105.3	23	82	14.4	95.2	0.0309705
257	2	73	0	11	1	1	1	0	0	1	0	0	0	1	0	1	1	6	2.4	19.25	18.37	0.48	38.27	373	0.049	12	5.96	3.3	137.9	12.05	7.68	104.9	58	437.7	15.5	11.9	0.733664
258	2	95	0	32	2	1	1	1	0	0	1	0	0	1	1	0	1	2		10.67	6.97	1.5	4.65	171	0.041	0.5	0.05	3.41	125.6	7.02	4.23	36.3	12	18.3	13.6	11.3	0.268076
259	1	78	0	39	3	0	0	0	0	0	0	1	0	1	1	0	0	8	2	16.77	15.58	0.65	23.97	77	0.202	82	14.52	3.36	138.5	13.89	12.07	113.7	25	31.8	28.5	13	0.255219
260	2	81	0	20	1	1	0	1	0	1	0	0	0	1	0	1	1	11	1.7	27.21	25.59	0.75	34.12	147	0.174	18	0.61	5.15	161.6	12.38	52.32	444.3	22	26.1	21.6	15.3	0.144375
261	1	86	1	15	1	1	0	1	0	1	0	0	0	0	0	0	1	6	1.6	8.22	7.19	0.77	9.34	232	0.031	28	0.12	3.51	96.9	9.8	5.01	24.2	21	22.5	19.3	12.9	0.227685
262	1	66	1	6	1	1	0	1	0	1	0	0	0	0	0	0	0	8	10.5	10.15	4.16	5.23	0.8	246	0.017	4	0.05	2.63	135.1	15.06	5.26	116.2	32	38.5	13.5	12	0.509968
263	1	84	0	17	2	1	0	1	0	0	1	0	0	1	0	0	0	3	0.8	23.31	21.22	1.11	19.12	203	0.105	128	5	4.04	133.1	8.51	15.57	186.3	25	32.2	11.9	12.1	0.88466
264	2	82	0	31	2	1	0	1	0	0	1	0	0	1	0	1	0	7	1.3	15.42	13.76	0.77	17.87	246	0.056	8	13.77	2.5	120.7	11.3	11.02	46.9	22	35.7	21.1	14.8	0.0880386
265	1	77	1	6	1	1	1	1	0	1	0	0	0	1	0	0	1	5	1.2	17.38	14.76	0.88	16.77	68	0.217	55	0.42	3.52	98.8	6.77	2.82	41.2	26	29.1	16.5	12.9	0.784641
266	1	74	0	43	1	1	0	1	1	1	0	0	0	1	1	0	0	12	7.8	30.26	19.54	6.76	2.89	543	0.036	160	0.13	4.83	136.4	10.62	9.17	112.3	33	39.9	15.1	14.8	0.893541
267	2	87	0	15	1	1	0	1	0	1	0	0	0	1	0	0	1	11	1.5	3.97	2.78	0.68	4.09	169	0.016	4	0.06	4.35	138.4	8.44	16.98	135.4	16	24.2	17.5	12.9	0.646766
268	1	60	0	33	1	1	1	1	0	1	0	0	0	0	0	0	0	5	0.8	8.19	7.5	0.44	17.05	215	0.035	111	0.22	3.24	136.9	7.91	1.81	17.5	5	9.3	11.1	12.9	0.436459
269	2	75	0	14	2	1	0	1	0	0	1	0	0	1	0	1	0	5	3.9	9.96	9.58	0.34	28.18	229	0.042	14	16.17	4.11	138.7	8.6	12.62	155.6	30	38.3	19.5	13.1	0.245573
270	2	84	0	30	1	1	0	1	0	1	0	0	0	1	1	0	0	2	1	13.7	11.47	1.3	8.82	260	0.044	5	0	4.4	135.1	98.7	4.17	27.3	16	48.4	23.8	13.2	0.844481
271	2	71	0	7	1	1	0	1	0	1	0	0	0	1	0	1	1	6	12.3	8.83	5.69	2.78	2.05	327	0.017	4	0	4.87	133.8	34.69	6.07	112.2	30	22.8	21.8	13.9	0.686517
272	1	92	0	30	3	1	1	1	0	0	0	1	0	0	0	1	0	3		8.8	8.08	0.5	16.16	145	0.056	2	0.38	4.59	144.3	16.2	9.79	108.5	999	1335.1	48.6	12.1	0.463677
273	1	53	0	7	3	0	0	0	0	0	0	1	0	0	0	0	0	2		14.71	13.76	0.3	45.87	200	0.069	37	3.65	3.89	137.1	7.28	8.89	65.7	19	21	22.9	12.1	0.987162
274	1	74	0	15	1	1	0	1	0	1	0	0	0	0	0	0	0	6	4.6	30.53	25.88	2.6	9.95	349	0.074	83	0.83	3.7	140.3	20.74	14.52	97.1	324	258	67.2	16.3	0.696084
275	1	95	0	15	2	1	0	1	0	0	1	0	0	1	0	0	1	2	0.7	7.55	6.15	0.8	7.69	121	0.051	113	0.46	2.94	137.1	6.6	6.12	63.8	15	21.4	19.8	14	0.0154501
276	1	87	0	28	1	1	0	1	1	1	0	0	0	1	0	0	0	15	6	13.48	11.73	1.34	8.75	50	0.235	127	5.68	4.51	143.1	9.24	29.3	901.7	40	34.3	33.8	16.6	0.451485
277	1	92	0	21	3	0	0	0	0	0	0	1	0	1	0	0	0	3	1.3	2.4	2.04	0.24	8.5	171	0.012	67	0	5.39	128	7.78	13.58	165.2	20	33.2	18.4	13.2	0.380999
278	2	86	1	7	1	1	0	1	1	1	0	0	0	1	1	0	0	10	6.2	11.21	10.17	0.69	14.74	265	0.038	30	23.64	4.41	145.5	14.5	22.11	289.6	42	41.4	26.1	26.6	0.462807
279	1	58	0	13	1	1	0	1	0	1	0	0	0	0	0	0	0	2	1.2	10.38	8.28	1.11	7.46	197	0.042	23	0.05	4.11	138.2	5.78	3.94	70	27	23.4	22	11.4	0.312832
280	1	76	0	11	3	0	0	0	0	0	0	1	0	0	0	0	0	2		7.77	6.16	1.22	5.05	374	0.016	5	0.09	4.06	142.5	5.21	11.22	85.7	14	16.3	14.8	11.3	0.870049
281	1	87	0	13	2	1	0	1	0	0	1	0	0	1	0	1	0	3	0.6	14.49	13.28	0.7	18.97	323	0.041	71	0.51	5.19	132.8	20.35	15.12	180.8	16	14.2	17.3	13.2	0.12295
282	2	72	1	12	1	1	0	1	1	1	0	0	0	0	1	0	1	9	1.3	8.96	7.83	0.64	12.23	209	0.037	42	0	2.58	114	8.52	5.12	56.6	21	36.1	29.6	12	0.778237
283	1	92	1	20	1	1	0	1	1	1	0	0	0	1	0	1	1	5	0.8	6.66	5.86	0.6	9.77	115	0.051	120	1.05	4.74	142.4	10.85	9.68	96.9	515	593.6	57.8	12.9	0.174848
284	2	89	0	15	2	1	0	1	0	0	1	0	0	1	1	1	0	4	2.6	3.78	3.01	0.74	4.07	202	0.015	6	0.26	4.01	140.3	4.88	21.65	238.6	18	19.8	10.6	15.8	0.858532
285	1	68	0	46	1	1	0	1	1	1	0	0	0	0	0	0	0	11	0.8	7.09	5.95	0.31	19.19	186	0.032	60	0.47	3.34	138	6.32	6.86	86	123	63.4	29.9	22.4	0.421872
286	1	75	0	23	1	1	0	1	0	1	0	0	0	1	0	0	1	5	1.6	14.02	13.2	0.25	52.8	498	0.027	115	4.36	3.95	118	6.68	11.96	76.6	21	31.5	21.1	11.4	0.236143
287	1	91	0	56	1	1	0	1	0	1	0	0	0	0	0	0	0	2	3.5	12.35	10.91	0.68	16.04	281	0.039	37	0	3.37	138.4	12.07	9.15	30	19	23.1	12.3	13.4	0.0279765
288	1	60	1	14	1	1	0	1	1	1	0	0	0	0	0	0	0	9	2.6	25.26	22.29	1.07	20.83	600	0.037	127	3.82	3.4	149.9	9.75	6.46	108.3	67	121.4	11.3	15.3	0.0759555
289	1	85	1	14	1	1	1	0	1	1	0	0	0	1	0	1	0	7	2.1	26.98	24.79	0.86	28.83	272	0.091	50	1.78	3.65	131.7	17.56	8.87	106.2	36	50.9	28.4	14	0.840886
290	1	86	0	11	2	1	0	1	0	0	1	0	0	0	1	0	0	4		7.02	4.75	1.54	3.08	205	0.023	24	0.05	4.17	120	5.92	4.23	53.2	24	36.9	6.9	13.1	0.279041
291	1	88	1	13	1	1	0	0	1	1	0	0	0	1	0	0	1	4	2.6	11.23	9.34	1.13	8.27	143	0.065	100	0	2.86	145.6	7.44	12.63	104.5	16	26.2	28.3	15	0.813325
292	2	84	0	15	1	1	0	0	1	1	0	0	0	1	1	0	1	5	1.2	8.74	8.02	0.49	16.37	122	0.066	25	0.07	4.08	138.7	8.23	8.47	110.5	17	25.2	18.1	13.1	0.374899
293	1	82	1	2	1	1	1	0	1	1	0	0	0	1	0	1	0	9	4	12.51	10.67	1.32	8.08	152	0.07	56	0.45	3.88	147.1	8.85	22.94	110	60	48.9	18.2	15.2	0.759015
294	1	82	1	21	1	1	0	1	1	1	0	0	0	0	1	1	1	5	1.8	9.02	7.77	0.96	8.09	204	0.038	50	0.25	3.6	128.3	7.4	6.32	70.2	14	35.9	14.2	13.1	0.833875
295	1	67	0	37	1	1	1	1	1	1	0	0	0	0	0	1	1	5	0.9	6.04	5.7	0.28	20.36	306	0.019	1	1.9	3.36	135.9	5.99	265.1	89.5	43	69.6	12.4	17.3	0.687863
296	1	96	0	29	1	1	1	1	0	1	0	0	0	0	0	1	1	5	1.1	5.25	4.13	0.51	8.1	176	0.023	71.58	0.22	4.1	140	10.08	6.68	56.1	17	25	10.9	12.6	0.14293
297	1	79	0	17	2	1	0	1	0	0	1	0	0	1	0	0	1	3	2.6	7.88	6.93	0.56	12.38	267	0.026	28	4.72	4.22	140	8.28	302.2	100.1	13	17.6	14.4	12.5	0.31659
298	1	46	0	9	1	0	0	0	0	1	0	0	0	0	0	0	0	7	6.5	18.57	16.84	0.84	20.05	313	0.054	96	0.23	4.55	143.6	4.94	7.09	121.6	38	63.9	17	12.5	0.716552
299	2	52	0	10	1	1	0	0	1	1	0	0	0	0	0	0	0	11	0.9	6.36	5.48	0.68	8.06	45	0.122	198	8.24	2.7	130.9	7.97	23.78	615.8	138	366.9	28.5	12.9	0.442544
300	1	81	0	16	1	1	0	1	1	1	0	0	0	1	0	1	0	5	1.6	16.09	13.22	1.63	8.11	290	0.046	18	0.35	3.42	136.4	10.56	25.69	133.3	14	33.8	12.7	18.1	0.377337
301	1	87	0	41	1	1	0	1	0	1	0	0	0	1	1	0	0	2	2.4	6.53	3.58	2.4	1.49	185	0.019	6	0.05	4.16	109.4	6.43	3.05	56.7	16	30.3	13.7	12.5	0.675156
302	1	67	0	21	1	1	1	0	0	1	0	0	0	1	0	1	0	7	3.6	18.22	13.27	3.09	4.29	290	0.046	7	7.43	5.23	141.4	13.8	526.3	273.8	101	52.5	8.1	13.2	0.751057
303	1	80	0	33	1	1	1	0	1	1	0	0	0	1	0	0	0	2	0.7	5.76	4.38	0.92	4.76	126	0.035	4	0.76	4.35	116.5	6.67	5.35	39.6	20	26.1	13.7	11	0.168366
304	1	62	0	27	1	1	0	1	0	1	0	0	0	0	0	0	0	6	1.4	14.54	12.26	0.8	15.33	226	0.054	104	2.3	3.94	136.9	9.92	6.44	76.5	35	38	16.4	13.2	0.76197
305	2	90	1	13	1	0	0	0	0	1	0	0	0	1	0	0	1	8	1.4	36.26	33.6	0.63	53.33	372	0.09	209	32.62	4.12	151.6	12.25	51.04	230.8	9.2	13.3	35.8	18.1	0.823958
306	2	90	0	29	1	1	1	1	1	1	0	0	0	0	0	1	1	6	1.1	7.48	5.58	1.48	3.77	171	0.033	2.75	0.11	3.58	154.4	8.33	14.73	74	41	35.7	28.9	11.8	0.309319
307	1	68	1	19	1	1	0	1	0	1	0	0	0	0	1	0	0	9	3.5	1.21	0.79	0.37	2.14	119	0.007	219	3.24	4.33	134.9	2.79	8.47	90.8	22	29.7	22.8	22.2	0.587501
308	2	92	0	53	1	1	1	1	0	1	0	0	0	0	0	0	1	2	0.8	8.38	7.93	0.23	34.48	188	0.042	73	0	2.5	144.1	5.68	4.94	34	14	31.8	18.3	18.8	0.169193
309	1	93	0	43	4	1	0	1	0	0	0	0	1	1	1	0	0	6	3.5	18.17	13.96	2.82	4.95	236	0.059	3	0.67	3.69	128.7	8.02	20.37	130.6	837	560	20.6	16.8	0.597051
310	1	33	0	13	3	0	0	0	0	0	0	1	0	0	0	0	0	2		27.53	24.95	1.22	20.45	247	0.101	0.5	0	4.42	135.5	8.95	5.71	67.8	31	31.7	25.5	13	0.203746
311	1	81	0	33	1	1	0	1	0	1	0	0	0	0	0	0	0	8	12.4	1.11	0.63	0.4	1.58	32	0.02	188	33.41	4.91	136.1	6.5	546.1	273.3	63	82.4	18.8	17.4	0.0932129
312	1	95	0	14	2	1	1	0	0	0	1	0	0	1	0	0	1	2	0.7	16.02	14.09	1.11	12.69	132	0.107	75	8.18	2.93	137	7.09	5.95	63	16	23.4	21.6	12.6	0.261957
313	2	86	0	39	2	1	1	1	0	0	1	0	0	0	0	0	0	5	1.2	43.35	41.76	0.6	69.6	232	0.18	180	0.39	4.71	126.7	9.15	16.01	161.3	13	24.5	18.8	12.3	0.854709
314	1	75	1	21	1	1	1	1	0	1	0	0	0	1	1	1	1	6	1.6	24.6	2307	0.93	2480.65	271	8.513	122	0	3.8	136.3	20.33	11.73	91.8	27	26.6	34.4	12.7	0.989793
315	2	74	0	30	1	1	1	1	0	1	0	0	0	0	0	0	1	7	4	7.3	5.39	1.38	3.91	63	0.086	15	0.08	4	128	4.86	3.31	33.9	16	38.7	17	13.2	0.807897
316	2	86	1	15	4	1	0	1	0	0	0	0	1	0	0	0	0	6	2.9	13.62	11.46	1.59	7.21	256	0.045	98	0.59	2.83	157	11.6	19.58	143.4	28	29.2	26.9	12.2	0.0804294
317	2	72	1	3	4	1	1	0	0	0	0	0	1	0	0	0	0	14	20	16.52	14.4	1.8	8	278	0.052	203	50	4.98	132.5	29.55	10.75	287.7	47	75.2	35	16.1	0.156056
318	1	79	0	8	1	0	0	0	0	1	0	0	0	1	0	0	0	7	0.5	6.41	5.39	0.54	9.98	122	0.044	6	0.06	5.54	136	7.31	8.29	106	15	15.9	13.8	11.3	0.106927
319	1	82	0	30	1	1	1	1	0	1	0	0	0	1	0	0	0	2	0.6	31.16	28.95	1.16	24.96	485	0.06	151	0.27	4.23	121.9	8.8	8.99	90.8	57	43.5	17.5	15.6	0.189979
320	1	80	1	25	1	1	0	1	1	1	0	0	0	0	0	1	0	4	0.9	17.94	16.69	0.57	29.28	384	0.043	116	0	3.9	131.1	10.23	15.98	76.3	22	23.8	20.2	13.8	0.969414
321	2	77	1	3	3	0	0	0	0	0	0	1	0	0	1	0	0	9	4.2	24.18	22.06	1.17	18.85	264	0.084	46	17.63	5.6	129.2	21.08	10.93	197.9	31	44	32	12.2	0.848108
322	1	75	0	41	1	1	1	1	0	1	0	0	0	0	0	0	0	9	2.3	17.02	16.45	0.13	126.54	367	0.045	113	8.22	6.14	138.8	10.6	49.76	702.5	32	24.5	15.5	13.2	0.260232
323	1	68	0	25	2	1	0	1	0	0	1	0	0	1	0	1	0	5	1.8	14.04	13.69	0.13	105.31	235	0.058	7	6.5	3.86	129.8	6.11	9.29	87.3	104	158	12.2	12.6	0.381668
324	2	75	0	99	3	1	1	0	0	0	0	1	0	1	1	0	0	3	0.5	16.66	15.22	0.4	38.05	276	0.055	182	3.42	3.02	129.4	6.55	13.52	80.4	17	23	22.9	12.6	0.82454
325	1	90	0	31	1	1	0	1	0	1	0	0	0	0	1	0	1	6	0.5	6.27	4.94	0.71	6.96	60	0.082	26	0	4	162.1	8.24	31.69	397.7	19	26.7	11.6	16.1	0.921684
326	1	88	1	5	3	1	0	1	0	0	0	1	0	0	0	1	0	9	6.2	2.83	2.68	0.14	19.14	108	0.025	79	23.76	3.11	138.9	9.57	8.57	96.2	311	310.3	140.7	15.6	0.569262
327	2	90	0	12	3	0	0	0	0	0	0	1	0	1	1	0	0	3		17.26	14.88	1.81	8.22	138	0.108	136	5.4	4.16	138.2	8.7	9.85	112.3	20	23.5	22.8	14.9	0.258335
328	1	83	1	7	2	1	1	0	1	0	1	0	0	0	0	1	0	4	4.1	8.35	7.51	0.59	12.73	166	0.045	205	4.33	4.69	138.3	19.25	20.98	195.9	62	113.6	14.5	12.4	0.903851
329	1	61	0	10	1	0	0	0	0	1	0	0	0	0	0	0	0	6	1.3	7.38	6.5	0.43	15.12	372	0.017	131	0.08	4.39	140	9.29	5.56	44.7	15	24.5	15.6	12.5	0.718649
330	1	62	1	6	1	1	0	0	1	1	0	0	0	1	0	0	0	8	3.9	13.42	12.84	0.26	49.38	126	0.102	218	12.12	2.44	134.2	21.95	15.65	326.4	23	41.4	16.6	11.5	0.435953
331	1	87	0	31	2	1	0	1	0	0	1	0	0	1	1	1	0	2	1.3	3.47	2.66	0.51	5.22	131	0.02	59	0.18	3.28	152.8	13.74	9.62	83.5	17	27.5	12.1	12.8	0.0933141
332	2	94	0	21	1	1	1	1	0	1	0	0	0	0	0	0	0	7	1	11.72	9.48	1.57	6.04	274	0.035	18	0.11	4.86	160.8	6.22	19.35	188.5	20	28.2	8.9	12.6	0.36823
333	2	66	0	22	3	1	1	1	1	0	0	1	0	1	1	1	0	5	1.8	12.88	11.28	0.44	25.64	338	0.033	81	0	3.71	143	20.9	14.14	181.2	14	21	12.3	11.8	0.0129748
334	2	92	0	26	1	1	1	0	0	1	0	0	0	1	0	0	0	5	0.9	7.11	5.31	0.95	5.59	148	0.036	3	0.2	3.12	154.5	5.99	20.69	270.9	14	25.5	9.5	11	0.410803
335	1	91	0	18	1	1	0	1	0	1	0	0	0	1	0	0	0	7	1.1	5.73	4.76	0.64	7.44	137	0.035	42	0	4.71	144.9	7.33	18.08	97.4	15.6	21.4	12.8	12.2	0.171132
336	1	81	0	10	1	0	0	0	0	1	0	0	0	1	0	1	0	14	2.5	8.9	8.2	0.23	35.65	347	0.024	37	0	5.1	136.2	12.15	35.67	606.8	21	30.9	10.9	11.6	0.00701
337	1	92	1	4	1	0	0	0	0	1	0	0	0	1	0	0	0	6	9.3	10.7	8.36	1.89	4.42	191	0.044	33	0.21	4.39	131.2	10.39	11.08	160.3	56.6	63.8	20.6	17.6	0.00126687
338	2	67	1	5	3	0	0	0	0	0	0	1	0	1	1	1	0	14	9.9	8.18	6.76	0.8	8.45	180	0.038	3	0.74	6.03	135.8	8.41	14.23	730.9	29.3	267.8	37	13.5	0.653169
339	1	89	1	18	1	1	1	0	0	1	0	0	0	0	0	0	0	7	0.7	10.35	8.93	0.73	12.23	188	0.048	142.57	0.31	6.61	127.6	6.11	58.91	1195	29.7	38.9	17.3	14.3	0.928115
340	2	73	0	32	1	1	0	1	1	1	0	0	0	0	0	0	0	12	2.9	2.58	2.05	0.47	4.36	267	0.008	295	34.06	2.65	142.6	5.67	12.36	117.8	31.9	113.3	43.2	15.6	0.410485
341	1	87	1	2	3	0	0	0	0	0	0	1	0	0	1	1	0	4	3.9	5.83	5.3	0.35	15.14	218	0.024	197	36.39	2.35	127.6	5.78	14.18	192.8	15.6	35.3	17.2	14.7	0.0260371
342	1	54	0	27	1	1	0	1	0	1	0	0	0	0	1	0	1	10	1.1	10.44	8.63	1.43	6.03	159	0.054	50	3.62	4.09	145.8	5.04	12.63	66.2	38.5	24.5	2.8	9.9	0.462893
343	2	95	1	3	1	1	0	1	1	1	0	0	0	0	0	1	0	7	1	7.97	6.97	0.66	10.56	180	0.039	27	0.33	2.86	95.6	7.5	4.97	22.5	12.6	21	23.4	12.1	0.541466
344	1	74	1	19	1	1	0	1	0	1	0	0	0	1	0	1	1	8		28.73	27.18	0.67	40.57	223	0.122	124	2	4.49	126	8.33	9.87	124	10.7	16.4	11.5	87.9	0.821866
345	1	87	0	27	1	1	0	1	0	1	0	0	0	1	0	1	1	4	5	2.85	1.95	0.89	2.19	378	0.005	43	0.35	3.75	127.6	7.22	2.1	35.1	12.2	11.3	18.7	13.6	0.39896
346	2	87	0	10	1	0	0	0	0	1	0	0	0	0	1	0	0	7	3.9	7.53	4.39	2.63	1.67	166	0.026	7	0.06	4.56	126.8	9.66	6.91	95.9	24.4	29.5	17.4	12.2	0.681615
347	1	89	1	3	2	1	1	0	0	0	1	0	0	0	0	0	1	8	3	32.98	22.34	0.64	34.91	86	0.26	190	50	4.85	144.1	7.33	19.12	214.3	19.3	52.6	14.9	12.5	0.695521
348	1	77	1	11	1	1	0	1	1	1	0	0	0	1	1	0	1	9	2.2	17.91	15.55	1.13	13.76	72	0.216	24	4.68	4.06	155.6	6.34	33.99	256.9	114.5	376.5	44.9	16.8	0.536062
349	2	71	1	7	1	1	0	1	0	1	0	0	0	1	0	1	0	4	0.9	10.43	10.01	0.22	45.5	274	0.037	83.06	1.82	5.76	95.5	6.15	81.6	24.9	55.2	58.7	12.2	13.8	0.187169
350	2	89	1	10	1	0	0	0	0	1	0	0	0	1	1	1	0	8	0.6	12.78	12.03	0.25	48.12	199	0.06	87.39	0.43	7.37	138.1	7.38	50.1	478.9	13.2	28.3	7.4	13.1	0.347615
351	1	87	1	24	1	1	0	1	0	1	0	0	0	1	0	1	1	2	1.64	13.42	9.49	2.97	3.2	164	0.058	64.74	1.88	4.07	133	6.86	10.9	55.7	107.2	79.6	9.8	15.7	0.0831242
352	1	68	0	30	2	1	1	0	0	0	1	0	0	1	1	1	1	3	1.6	10.64	7.92	1.21	6.55	323	0.025	83.83	0	4.83	122.8	10.88	7.99	91.8	65.4	54.3	8.9	11.1	0.923552
353	2	72	1	4	1	1	0	0	1	1	0	0	0	1	0	1	0	8	2.3	11.55	10.67	0.55	19.4	288	0.037	213.95	50	4	143.6	51.01	32.68	386.9	11.4	19.7	11.7	12.4	0.252182
354	1	57	0	27	1	1	1	1	0	1	0	0	0	1	0	0	1	6	0.7	17.47	14.87	1.82	8.17	364	0.041	1.49	0.09	3.53	133.5	6.33	4.29	37.1	11.6	16.9	13.6	13.1	0.453711
355	2	81	0	10	3	0	0	0	0	0	0	1	0	1	1	1	1	2		15.66	13.45	1.45	9.28	260	0.052	71.33	0.59	3.58	132	14.72	8.9	78.5	12.6	17	8	12.4	0.445241
356	1	78	0	11	1	1	1	0	0	1	0	0	0	0	0	1	1	7	1.4	19.05	17	1.35	12.59	966	0.018	109.05	0.64	3.47	169.2	17.62	17.3	226.7	12.8	17.4	23.8	15.6	0.926153
357	2	97	0	12	2	1	0	1	0	0	1	0	0	1	1	1	1	2		11.35	10.64	0.54	19.7	297	0.036	16.08	0.3	4.52	126.6	13.28	4.71	44	19.4	27.4	9.8	11.6	0.0513133
358	2	83	0	34	3	0	0	0	0	0	0	1	0	1	1	0	1	4	2.6	8.69	7.4	0.52	14.23	210	0.035	37.08	0.85	3.25	138.2	11.07	5.17	57.6	34.5	36.8	12.8	11.7	0.282205
359	2	29	1	3	1	1	0	0	1	1	0	0	0	0	0	0	0	6	1.6	7.25	5.15	1.48	3.48	289	0.018	54.06	6.77	3.56	139.9	6.67	3.04	23	15.5	36.3	8.3	14.5	0.532203
360	1	65	0	12	1	1	0	1	0	1	0	0	0	1	1	1	0	8	1	8.55	8.61	0.19	45.32	205	0.042	11.66	0.1	5.15	136.4	14.57	7.47	83.7	11.2	14.1	15.4	11.6	0.706499
361	1	65	0	10	1	1	0	1	0	1	0	0	0	1	1	0	0	7	0.9	17.33	16.65	0.39	42.69	127	0.131	173.1	26.38	4.53	147.2	5.83	31.35	439.9	19.2	20.3	17.6	16.1	0.539212
362	1	82	0	33	1	1	1	1	0	1	0	0	0	1	1	1	0	4	2.6	7.07	6.06	0.51	11.88	253	0.024	101.62	0	2.07	113.5	12.36	2.59	40.1	20.2	28	27.6	11.9	0.343307
363	2	70	0	32	1	0	0	0	0	1	0	0	0	0	1	0	0	5	1.7	7.48	6.26	0.76	8.24	34	0.184	1.63	0.31	3.68	132.7	27.62	13.84	114.6	13	21.7	17.8	11.1	0.514829
364	1	20	0	11	1	1	0	1	1	1	0	0	0	0	0	0	1	8		6.27	5.37	0.29	18.52	77	0.07	70	0.34	4.29	139.7	5.81	7.46	39.3	22.5	21.8	8.4	11.7	0.260699
365	1	76	0	5	2	0	0	0	0	0	1	0	0	0	0	0	1	8	0.9	13.8	12.07	1.39	8.68	191	0.063	110.29	0.81	6.16	126.6	7.78	52.97	1002	15.1	14	9.6	13.6	0.902257
366	1	83	1	5	1	1	0	1	1	1	0	0	0	0	1	0	0	10	2.9	9.75	8.85	0.68	13.01	149	0.059	70.47	21.67	3.92	138.8	6.62	12.97	132.7	127.6	54.5	30.7	13.7	0.23169
367	1	49	0	5	1	0	0	0	0	1	0	0	0	1	0	1	0	3	1.2	10.25	8.75	1.19	7.35	133	0.066	1.53	0	3.58	138.2	11.43	7.28	93.2	42.8	34.1	14.4	11.5	0.408919
368	1	65	1	4	1	1	0	1	0	1	0	0	0	0	1	0	0	7	8.9	17.61	10.56	5.32	1.98	299	0.035	10.73	8	3.94	142.8	20.64	5.76	103.1	49.4	136.8	11.1	13.2	0.621009
369	2	90	1	25	1	1	1	1	0	1	0	0	0	0	1	0	0	10	1.5	10.27	8.87	0.86	10.31	163	0.054	136.54	0.78	4.3	156.9	12.45	17.45	103.5	14.5	15.5	12.2	13.2	0.936747
370	1	52	0	20	3	1	1	1	0	0	0	1	0	0	1	1	0	4	1.3	16.6	14.06	1.44	9.76	65	0.216	55.5	29.6	4.81	135.7	24.51	6.41	69.7	235	41.4	94	11.9	0.0108046
371	2	73	0	31	1	1	0	1	1	1	0	0	0	1	0	1	1	13	2.6	7.51	7.17	0.25	28.68	90	0.08	178.76	50	2.78	138.9	3.37	10.79	134.5	13.7	25.6	25.8	14.7	0.354148
372	1	83	0	49	1	0	0	0	0	1	0	0	0	1	1	0	1	9	1.4	7.27	5.05	1.6	3.16	100	0.051	59.46	1.31	4.04	155.1	10.12	36.94	868.7	18.5	31.9	22.7	14.9	0.71184
373	2	80	0	15	1	0	0	0	0	1	0	0	0	1	1	1	0	7	0.9	10.45	8.24	1.35	6.1	201	0.041	27.2	0.67	5.82	127.7	8.71	16.22	407.9	9.2	19	12.5	16.7	0.828481
374	1	86	0	8	1	0	0	0	0	1	0	0	0	0	1	1	1	4	2.9	16.35	14.05	1.77	7.94	450	0.031	9.99	0.16	4.8	146	11.15	7.52	86.3	18.3	21.3	14.08	12.6	0.61449
375	1	70	0	72	4	1	0	1	0	0	0	0	1	0	1	1	0	3	0.8	10.62	8.78	1.2	7.32	386	0.023	8.14	0.2	4.16	138.8	9.76	11.27	33.7	20.9	22.1	11	12.5	0.839025
376	1	92	0	15	3	0	0	0	0	0	0	1	0	0	0	0	0	3	1.3	18.04	16.87	0.41	41.15	227	0.074	213.25	2.85	3.4	136.5	5.88	13.72	118.6	20.8	30.4	17.7	14.5	0.839595
377	1	80	0	24	3	0	0	0	0	0	0	1	0	1	1	0	1	2	5.6	10.76	6.81	3.41	2	357	0.019	33.64	0.17	3.72	143.6	7.33	5.29	106.5	26.3	36.5	13.3	14.3	0.974022
378	1	69	0	104	1	1	1	1	0	1	0	0	0	1	1	1	1	2		13.7	10.84	1.3	8.34	260	0.042	53.19	0.11	4.56	125.7	8.92	9.46	105	82.7	47.5	5.7	11.8	0.751837
379	2	82	0	3	2	1	1	1	0	0	1	0	0	0	0	0	0	8	6.9	6.9	6.69	0.18	37.17	90	0.074	113.66	50	3.76	128.7	4.71	18.84	187.3	85.9	97.9	43.8	15.1	0.40375
380	1	84	0	111	1	1	1	1	0	1	0	0	0	0	0	0	0	8	0.8	8.78	5.57	2.4	2.32	493	0.011	10.3	0.08	4.05	131.8	6.55	4.56	61.2	7.6	12.8	3.9	12.9	0.12773
381	1	79	0	52	1	1	0	1	0	1	0	0	0	1	0	0	1	8	0.6	12.9	11.13	0.6	18.55	192	0.058	4.64	0.07	5.33	145.6	9.44	7.17	110.6	25.7	15.7	9.8	13.3	0.623687
382	2	79	0	8	1	1	0	1	1	1	0	0	0	1	0	0	1	13	4.5	21.9	19.4	1.97	9.85	191	0.102	16.75	0.84	4.12	171.1	12.68	30	172.5	28.5	26.9	25.2	14.4	0.833654
383	1	68	0	34	1	1	0	1	0	1	0	0	0	1	0	0	0	6	1.5	12.99	9.95	1.85	5.38	352	0.028	117.12	1.16	4.67	141	9.75	13.01	119.6	19.2	23.6	26.8	12.3	0.495884
384	2	96	1	1	1	1	0	1	0	1	0	0	0	0	0	0	1	4	1.9	20.75	93.8	0.67	140	656	0.143	182.21	0.61	4.59	137.9	6.54	10.03	45.6	13.3	17.4	27.1	11.9	0.975363
385	1	37	0	8	3	0	0	0	0	0	0	1	0	0	0	1	0	2	0.6	24.42	22.42	0.76	29.5	274	0.082	211.83	15.95	4.11	133	25.52	6.34	98.6	22.2	23.1	26.1	14.1	0.847684
386	2	83	0	30	1	1	0	0	1	1	0	0	0	0	1	0	1	7	1.3	9.89	9.08	0.41	22.15	168	0.054	34.22	0	3.16	132.4	10.64	3.42	76.4	12.9	16.6	17.3	11.5	0.717246
387	2	91	1	4	2	1	0	0	1	0	1	0	0	1	1	1	0	6	2.9	10.47	9.65	0.67	14.4	247	0.039	29.58	0.31	3.92	137	16.43	13.24	84	16.9	30	18.6	15.4	0.10467
388	1	77	0	17	1	1	0	1	0	1	0	0	0	0	1	0	0	5	0.7	10.26	9.19	0.37	24.84	209	0.044	49.27	0.32	3.59	132.6	6.05	6.41	43.3	13.2	15.5	12.5	31.2	0.0381813
389	1	55	0	3	3	1	0	1	0	0	0	1	0	0	1	0	0	4	2	4.48	4.11	0.21	19.57	83	0.05	1.76	16.65	3.04	139.2	5.2	5.25	86.1	267.2	538.3	16	12.3	0.282268
390	2	91	1	2	2	0	0	0	0	0	1	0	0	1	1	0	0	13	12.8	9.12	7.65	1.15	6.65	88	0.087	17.74	0.51	4.24	167	11.96	49.36	344.2	38.1	111.8	30.9	12	0.961999
391	1	87	0	62	1	1	1	1	1	1	0	0	0	0	0	0	1	8	1.5	4.88	3.78	0.82	4.61	134	0.028	70.85	1.3	4.1	137.6	6.57	17.76	105	11.3	16.3	34.2	15.3	0.0111177
392	1	69	0	21	1	1	0	1	1	1	0	0	0	1	0	0	0	10	2.7	18.09	17.01	0.41	41.49	242	0.07	209.91	5.94	3.73	135.3	9.27	15.2	230.5	106.8	471.6	60.7	12.1	0.446246
393	2	88	0	30	1	1	0	1	1	1	0	0	0	0	1	0	0	6	1.8	12.91	11.94	0.69	17.3	257	0.046	39.98	0.12	3.71	142.2	9.65	9.62	49.1	40.4	33.8	14.2	13.4	0.483889
394	1	78	0	13	1	1	0	1	1	1	0	0	0	0	0	0	0	8	2.7	24.29	15.58	2.56	6.09	181	0.086	54.34	0.8	3.99	121.8	10.12	5.01	38.7	117.1	150.8	10.5	13.8	0.0925978
395	1	66	0	12	3	0	0	0	0	0	0	1	0	0	0	0	0	6		9.06	6.57	1.83	3.59	291	0.023	10.39	0	4.05	140	9.34	10.56	139.6	15.8	15.7	22.4	12.8	0.226046
